# Supplementary material for: Escape from X-inactivation in twins exhibits intra- and inter-individual variability across tissues and is heritable
Source: PLoS Genet. 2023 Feb 21;19(2):e1010556. doi: 10.1371/journal.pgen.1010556 (PMC9942974; doi:10.1371/journal.pgen.1010556)
Supplement: S1 Table — The table lists the gene’s EscScore in each tissue, computed as the median EscScore across ≥3 samples. Column 2 indicates whether the escape status of the gene was either known (previously reported) or is a novel call. (TXT) [file pgen.1010556.s002.txt]

Gene	ESCAPE.STATUS	LCL	Adipose	Skin
SASH3	PREVIOUSLY.REPORTED	0.195	0.435	NA
IL13RA1	NOVEL.CANDIDATE	NA	0.24	0.366
HDX	NOVEL.CANDIDATE	0.37	NA	NA
CXorf38	PREVIOUSLY.REPORTED	0.333	0.423	0.318
TMEM47	PREVIOUSLY.REPORTED	NA	0.385	0.288
PCSK1N	NOVEL.CANDIDATE	NA	NA	0.474
ZRSR2	PREVIOUSLY.REPORTED	0.528	0.445	0.685
AC136489.1	NOVEL.CANDIDATE	NA	0.473	0.366
PDZD4	PREVIOUSLY.REPORTED	NA	NA	0.442
BRWD3	PREVIOUSLY.REPORTED	0.223	0.325	0.422
XG	PREVIOUSLY.REPORTED	NA	0.554	0.524
AMMECR1	NOVEL.CANDIDATE	0.428	NA	NA
TRMT2B	NOVEL.CANDIDATE	0.225	0.43	0.348
PLP1	NOVEL.CANDIDATE	NA	NA	0.497
GEMIN8	PREVIOUSLY.REPORTED	0.338	0.463	0.39
MORC4	NOVEL.CANDIDATE	NA	0.374	0.312
MSL3	PREVIOUSLY.REPORTED	0.386	0.299	0.37
SEPTIN6	PREVIOUSLY.REPORTED	0.398	0.325	0.398
OPHN1	NOVEL.CANDIDATE	NA	0.395	0.299
KDM6A	PREVIOUSLY.REPORTED	0.708	0.544	0.727
ATG4A	PREVIOUSLY.REPORTED	0.174	0.18	0.375
LINC00630	PREVIOUSLY.REPORTED	0.361	NA	NA
CHM	PREVIOUSLY.REPORTED	0.39	0.269	0.391
TIMP1	PREVIOUSLY.REPORTED	0.187	0.29	0.394
GYG2	PREVIOUSLY.REPORTED	NA	0.748	0.491
BCLAF3	NOVEL.CANDIDATE	0.203	0.557	0.209
AL034405.1	NOVEL.CANDIDATE	0.222	0.388	0.253
RPGR	PREVIOUSLY.REPORTED	0.213	0.544	0.266
INTS6L	NOVEL.CANDIDATE	0.223	0.215	0.403
MPP1	NOVEL.CANDIDATE	0.218	0.379	0.58
GPM6B	PREVIOUSLY.REPORTED	0.309	NA	0.383
CYBB	NOVEL.CANDIDATE	0.176	0.451	NA
NSDHL	PREVIOUSLY.REPORTED	0.171	0.409	0.258
PHKA2-AS1	NOVEL.CANDIDATE	0.404	NA	NA
SMIM10L2A	NOVEL.CANDIDATE	NA	NA	0.406
EIF2S3	PREVIOUSLY.REPORTED	0.476	0.513	0.428
DIPK2B	NOVEL.CANDIDATE	NA	0.322	0.396
DMD	PREVIOUSLY.REPORTED	0.295	0.38	0.475
PUDP	PREVIOUSLY.REPORTED	0.737	0.606	0.585
ZMYM3	NOVEL.CANDIDATE	0.202	0.438	0.227
TSC22D3	PREVIOUSLY.REPORTED	0.239	NA	0.473
SLC25A14	NOVEL.CANDIDATE	0.218	0.535	0.241
ASMTL-AS1	PREVIOUSLY.REPORTED	0.536	NA	NA
ATP6AP2	PREVIOUSLY.REPORTED	0.206	0.246	0.392
CA5B	PREVIOUSLY.REPORTED	0.426	0.426	0.469
GPR173	PREVIOUSLY.REPORTED	NA	0.373	0.495
INE1	PREVIOUSLY.REPORTED	0.288	NA	0.499
CLIC2	PREVIOUSLY.REPORTED	0.232	0.407	0.623
PLCXD1	PREVIOUSLY.REPORTED	0.635	0.457	0.602
PPP2R3B	PREVIOUSLY.REPORTED	NA	NA	0.617
USP11	PREVIOUSLY.REPORTED	0.177	0.428	0.288
SYN1	NOVEL.CANDIDATE	0.185	0.29	0.401
IQSEC2	PREVIOUSLY.REPORTED	NA	0.328	0.485
AF241726.2	NOVEL.CANDIDATE	0.262	0.356	0.415
AL732509.1	NOVEL.CANDIDATE	NA	0.448	NA
BX842570.1	NOVEL.CANDIDATE	0.694	NA	0.632
TXLNG	PREVIOUSLY.REPORTED	0.44	0.446	0.477
RNF113A	NOVEL.CANDIDATE	0.199	NA	0.431
ARSD	PREVIOUSLY.REPORTED	0.26	0.505	0.484
AL353804.2	NOVEL.CANDIDATE	0.602	NA	0.621
SHROOM2	PREVIOUSLY.REPORTED	NA	NA	0.377
PNPLA4	PREVIOUSLY.REPORTED	0.603	0.545	0.49
EDA	PREVIOUSLY.REPORTED	NA	0.382	0.329
APOO	PREVIOUSLY.REPORTED	0.21	0.427	0.315
DIAPH2-AS1	NOVEL.CANDIDATE	0.407	0.268	0.372
CXorf21	PREVIOUSLY.REPORTED	0.476	NA	NA
FGD1	NOVEL.CANDIDATE	NA	0.277	0.392
CETN2	NOVEL.CANDIDATE	0.173	0.589	0.172
WDR45	PREVIOUSLY.REPORTED	0.191	0.736	0.16
PIN4	PREVIOUSLY.REPORTED	0.561	0.473	0.504
AKAP17A	PREVIOUSLY.REPORTED	0.658	0.72	0.776
SAT1	PREVIOUSLY.REPORTED	0.204	0.292	0.372
KDM5C	PREVIOUSLY.REPORTED	0.687	0.654	0.774
RBBP7	PREVIOUSLY.REPORTED	0.38	0.458	0.348
SRPX	PREVIOUSLY.REPORTED	NA	0.268	0.395
PLXNA3	NOVEL.CANDIDATE	0.242	0.413	0.323
ZBED1	PREVIOUSLY.REPORTED	0.509	NA	0.474
RP2	PREVIOUSLY.REPORTED	0.623	NA	NA
TCEANC	PREVIOUSLY.REPORTED	0.365	0.363	0.244
AL683807.1	NOVEL.CANDIDATE	0.424	NA	NA
DOCK11	PREVIOUSLY.REPORTED	0.228	0.241	0.451
UBL4A	NOVEL.CANDIDATE	0.21	0.384	0.334
CFP	NOVEL.CANDIDATE	0.182	NA	0.522
FUNDC1	PREVIOUSLY.REPORTED	0.4	NA	0.201
GTPBP6	PREVIOUSLY.REPORTED	0.389	0.333	0.497
AC110995.1	NOVEL.CANDIDATE	NA	0.51	NA
CHRDL1	PREVIOUSLY.REPORTED	NA	0.271	0.372
RAP2C	NOVEL.CANDIDATE	0.184	0.396	0.302
UXT	PREVIOUSLY.REPORTED	0.52	NA	NA
GPR174	PREVIOUSLY.REPORTED	0.431	NA	NA
NLGN4X	PREVIOUSLY.REPORTED	0.545	NA	0.429
MID1	PREVIOUSLY.REPORTED	NA	0.416	NA
TAF1	NOVEL.CANDIDATE	0.189	0.299	0.379
KANTR	NOVEL.CANDIDATE	0.365	0.261	0.371
UBE2A	NOVEL.CANDIDATE	0.218	0.499	0.325
MXRA5	PREVIOUSLY.REPORTED	NA	0.395	0.449
G6PD	NOVEL.CANDIDATE	0.166	0.52	0.363
PGRMC1	NOVEL.CANDIDATE	0.178	0.186	0.545
MID1IP1-AS1	NOVEL.CANDIDATE	0.193	0.491	NA
PRKX-AS1	NOVEL.CANDIDATE	0.708	NA	NA
STS	PREVIOUSLY.REPORTED	0.625	0.582	0.627
DNASE1L1	NOVEL.CANDIDATE	0.206	0.227	0.43
DDX3X	PREVIOUSLY.REPORTED	0.627	0.443	0.477
SPIN3	NOVEL.CANDIDATE	0.236	0.336	0.398
ZFX	PREVIOUSLY.REPORTED	0.604	0.498	0.592
RENBP	PREVIOUSLY.REPORTED	0.169	0.165	0.417
STAG2	NOVEL.CANDIDATE	0.299	0.47	0.506
C1GALT1C1	PREVIOUSLY.REPORTED	0.222	0.304	0.399
SLC25A6	PREVIOUSLY.REPORTED	0.826	0.785	0.835
CASK	NOVEL.CANDIDATE	0.329	0.332	0.406
GAB3	PREVIOUSLY.REPORTED	0.196	0.334	0.388
AC078993.1	NOVEL.CANDIDATE	0.541	NA	NA
HEPH	NOVEL.CANDIDATE	0.289	NA	0.399
RPS4X	PREVIOUSLY.REPORTED	0.656	0.514	0.566
ZNF674	NOVEL.CANDIDATE	0.564	NA	0.285
CCDC22	NOVEL.CANDIDATE	0.198	0.432	0.274
CD99	PREVIOUSLY.REPORTED	NA	NA	0.533
SLITRK2	NOVEL.CANDIDATE	NA	NA	0.438
TBL1X	PREVIOUSLY.REPORTED	0.257	0.339	0.434
BX890604.2	NOVEL.CANDIDATE	0.688	0.186	0.596
AC231657.3	NOVEL.CANDIDATE	0.141	0.402	0.207
SMC1A	PREVIOUSLY.REPORTED	0.525	0.606	0.489
SYAP1	PREVIOUSLY.REPORTED	0.382	0.363	0.378
ABCD1	PREVIOUSLY.REPORTED	0.295	0.277	0.373
ARHGAP6	PREVIOUSLY.REPORTED	0.237	0.248	0.374
GPR143	PREVIOUSLY.REPORTED	NA	NA	0.523
RAB39B	NOVEL.CANDIDATE	0.471	NA	NA
IL3RA	PREVIOUSLY.REPORTED	0.541	NA	0.762
PDK3	NOVEL.CANDIDATE	0.228	0.434	0.21
HDAC8	NOVEL.CANDIDATE	0.246	0.387	0.23
PIR	PREVIOUSLY.REPORTED	0.3	0.535	0.295
RAP2C-AS1	NOVEL.CANDIDATE	0.225	0.361	0.269
AL353804.1	NOVEL.CANDIDATE	0.382	0.587	NA
POLA1	PREVIOUSLY.REPORTED	0.22	0.424	0.277
PRKX	PREVIOUSLY.REPORTED	0.668	0.378	0.522
EIF1AX	PREVIOUSLY.REPORTED	0.619	0.522	0.549
L1CAM	PREVIOUSLY.REPORTED	NA	NA	0.38
BTK	PREVIOUSLY.REPORTED	0.182	0.23	0.386
PLS3-AS1	NOVEL.CANDIDATE	NA	0.297	0.381
ARSD-AS1	NOVEL.CANDIDATE	NA	0.41	0.414
ASMTL	PREVIOUSLY.REPORTED	0.603	0.594	0.818
TRAPPC2	PREVIOUSLY.REPORTED	0.407	NA	NA
P2RY8	PREVIOUSLY.REPORTED	0.571	NA	NA
FAM3A	PREVIOUSLY.REPORTED	0.235	0.226	0.392
JPX	PREVIOUSLY.REPORTED	0.646	0.605	0.464
CD99L2	NOVEL.CANDIDATE	0.216	0.292	0.384
UBA1	PREVIOUSLY.REPORTED	0.41	0.307	0.317
DHRSX	PREVIOUSLY.REPORTED	0.56	0.772	0.572
MID1IP1	PREVIOUSLY.REPORTED	0.192	0.407	NA
ALG13	PREVIOUSLY.REPORTED	0.301	0.419	NA
DIAPH2	PREVIOUSLY.REPORTED	0.424	0.364	0.421
UTP14A	PREVIOUSLY.REPORTED	0.222	0.388	0.253
AC079142.1	NOVEL.CANDIDATE	0.591	NA	0.411
PCDH19	PREVIOUSLY.REPORTED	NA	NA	0.37
LINC01186	NOVEL.CANDIDATE	NA	0.397	NA
CA5BP1	PREVIOUSLY.REPORTED	0.414	0.449	0.352
PDHA1	PREVIOUSLY.REPORTED	0.191	0.378	0.25
