# Supplementary material for: Escape from X-inactivation in twins exhibits intra- and inter-individual variability across tissues and is heritable
Source: PLoS Genet. 2023 Feb 21;19(2):e1010556. doi: 10.1371/journal.pgen.1010556 (PMC9942974; doi:10.1371/journal.pgen.1010556)
Supplement: S2 Table — The table lists the gene’s EscScore in each tissue, computed as the median EscScore across ≥3 samples. (TXT) [file pgen.1010556.s003.txt]

Gene	LCL	Adipose	Skin
MCTS1	0.255	0.306	0.302
AIFM1	0.179	0.264	0.23
SYAP1	0.382	0.363	0.378
C1GALT1C1	0.222	0.304	0.399
UPF3B	0.213	0.195	0.321
G6PD	0.166	0.52	0.363
LAMP2	0.198	0.233	0.232
ABCD1	0.295	0.277	0.373
AC115618.2	0.224	0.283	0.309
ZDHHC9	0.206	0.132	0.349
PRKX	0.668	0.378	0.522
UTP14A	0.222	0.388	0.253
DKC1	0.186	0.205	0.251
FTX	0.337	0.348	0.316
ITM2A	0.19	0.212	0.328
CHM	0.39	0.269	0.391
APOOL	0.199	0.278	0.313
ZNF185	0.125	0.25	0.246
ARSD	0.26	0.505	0.484
RAP2C-AS1	0.225	0.361	0.269
ELF4	0.19	0.285	0.277
STS	0.625	0.582	0.627
AF241726.2	0.262	0.356	0.415
SSR4	0.278	0.186	0.296
AKAP17A	0.658	0.72	0.776
CA5BP1	0.414	0.449	0.352
PHF6	0.2	0.266	0.324
SYN1	0.185	0.29	0.401
PGRMC1	0.178	0.186	0.545
SLC25A5	0.16	0.164	0.169
NONO	0.237	0.246	0.193
USP11	0.177	0.428	0.288
PIGA	0.188	0.23	0.34
SMC1A	0.525	0.606	0.489
PDK3	0.228	0.434	0.21
PIR	0.3	0.535	0.295
MAP7D3	0.197	0.258	0.282
DDX3X	0.627	0.443	0.477
TMSB4X	0.217	0.262	0.288
ZNF75D	0.224	0.243	0.306
DOCK11	0.228	0.241	0.451
SPIN3	0.236	0.336	0.398
PLS3	0.176	0.343	0.307
ZNF41	0.208	0.282	0.265
BEX4	0.178	0.324	0.285
RPL39	0.187	0.104	0.082
TAZ	0.18	0.283	0.267
SLC25A6	0.826	0.785	0.835
KANTR	0.365	0.261	0.371
PHF8	0.257	0.253	0.298
EIF1AX	0.619	0.522	0.549
ZFX	0.604	0.498	0.592
SAT1	0.204	0.292	0.372
XIST	0.176	0.185	0.181
GPC4	0.247	0.245	0.346
WWC3	0.206	0.236	0.348
HUWE1	0.215	0.336	0.305
ARHGAP4	0.23	0.25	0.355
MBTPS2	0.206	0.318	0.199
MPP1	0.218	0.379	0.58
ATG4A	0.174	0.18	0.375
PDHA1	0.191	0.378	0.25
FAM3A	0.235	0.226	0.392
MOSPD1	0.184	0.156	0.235
ARHGAP6	0.237	0.248	0.374
NBDY	0.209	0.314	0.307
TBL1X	0.257	0.339	0.434
SRPK3	0.182	0.248	0.294
ATRX	0.212	0.344	0.345
ZRSR2	0.528	0.445	0.685
CXorf38	0.333	0.423	0.318
YIPF6	0.196	0.308	0.318
IRAK1	0.185	0.187	0.218
RRAGB	0.243	0.185	0.201
MAGED2	0.178	0.284	0.31
MORF4L2	0.189	0.215	0.253
SLC25A14	0.218	0.535	0.241
VMA21	0.225	0.221	0.248
DHRSX	0.56	0.772	0.572
POLA1	0.22	0.424	0.277
UBA1	0.41	0.307	0.317
IDS	0.199	0.258	0.307
WDR13	0.254	0.286	0.24
ZMYM3	0.202	0.438	0.227
HAUS7	0.217	0.236	0.235
SEPTIN6	0.398	0.325	0.398
BX890604.2	0.688	0.186	0.596
IDH3G	0.264	0.316	0.342
GRIPAP1	0.188	0.308	0.201
BCLAF3	0.203	0.557	0.209
PHKA2	0.262	0.338	0.328
AF196969.1	0.181	0.136	0.205
ZNF81	0.3	0.259	0.226
HNRNPH2	0.187	0.234	0.314
RHOXF1-AS1	0.224	0.294	0.241
TRMT2B	0.225	0.43	0.348
RPL10	0.181	0.23	0.334
ZMAT1	0.248	0.192	0.29
ZNF280C	0.225	0.307	0.255
TAB3	0.245	0.351	0.322
TMEM164	0.292	0.239	0.296
VBP1	0.177	0.223	0.285
IGBP1	0.259	0.283	0.18
RENBP	0.169	0.165	0.417
HCFC1	0.231	0.293	0.258
USP9X	0.359	0.312	0.321
BTK	0.182	0.23	0.386
NSDHL	0.171	0.409	0.258
RLIM	0.206	0.296	0.215
ZBTB33	0.196	0.3	0.238
RPS6KA3	0.211	0.285	0.329
CASK	0.329	0.332	0.406
NKAPP1	0.208	0.312	0.257
SLC9A6	0.287	0.211	0.237
BRWD3	0.223	0.325	0.422
FMR1	0.205	0.333	0.217
MBNL3	0.214	0.29	0.269
MTMR1	0.204	0.271	0.26
CA5B	0.426	0.426	0.469
MAP3K15	0.202	0.271	0.333
ARMCX3	0.21	0.259	0.24
NXT2	0.201	0.228	0.255
MED12	0.198	0.253	0.328
U52112.2	0.236	0.296	0.313
HDAC8	0.246	0.387	0.23
SH3BGRL	0.262	0.253	0.314
ARHGEF6	0.181	0.277	0.259
ASMTL	0.603	0.594	0.818
AC245140.2	0.165	0.219	0.296
MAGED1	0.205	0.239	0.322
MMGT1	0.184	0.327	0.203
CXorf56	0.249	0.218	0.331
CTPS2	0.252	0.135	0.271
PIN4	0.561	0.473	0.504
ATP6AP2	0.206	0.246	0.392
FHL1	0.201	0.258	0.345
WDR44	0.228	0.338	0.313
SNX12	0.205	0.259	0.286
HTATSF1	0.189	0.258	0.214
RBM41	0.231	0.207	0.187
PGK1	0.209	0.27	0.239
RPS4X	0.656	0.514	0.566
RPL36A-HNRNPH2	0.177	0.121	0.316
STAG2	0.299	0.47	0.506
TCEAL4	0.194	0.275	0.277
RAP2C	0.184	0.396	0.302
ATP7A	0.217	0.286	0.215
APEX2	0.181	0.295	0.235
GDI1	0.19	0.24	0.251
RPGR	0.213	0.544	0.266
GEMIN8	0.338	0.463	0.39
PNPLA4	0.603	0.545	0.49
ACOT9	0.232	0.34	0.339
PLXNA3	0.242	0.413	0.323
CETN2	0.173	0.589	0.172
SLC25A53	0.198	0.291	0.299
ARMCX4	0.235	0.273	0.301
DNASE1L1	0.206	0.227	0.43
RBMX	0.139	0.169	0.226
EIF2S3	0.476	0.513	0.428
ARAF	0.197	0.295	0.351
RBM10	0.176	0.323	0.253
RBM3	0.185	0.236	0.297
KDM6A	0.708	0.544	0.727
DIAPH2-AS1	0.407	0.268	0.372
MED14	0.317	0.144	0.211
INTS6L	0.223	0.215	0.403
AC244197.3	0.198	0.284	0.312
ZNF275	0.197	0.246	0.342
HCCS	0.24	0.235	0.296
FLNA	0.203	0.234	0.331
DMD	0.295	0.38	0.475
TFE3	0.192	0.229	0.235
TREX2	0.218	0.245	0.23
TIMP1	0.187	0.29	0.394
KDM5C	0.687	0.654	0.774
TBC1D25	0.206	0.248	0.267
MECP2	0.219	0.358	0.298
WDR45	0.191	0.736	0.16
CD99L2	0.216	0.292	0.384
PJA1	0.192	0.224	0.282
DYNLT3	0.209	0.297	0.23
RBBP7	0.38	0.458	0.348
JPX	0.646	0.605	0.464
OCRL	0.21	0.251	0.289
GAB3	0.196	0.334	0.388
PLCXD1	0.635	0.457	0.602
TSR2	0.219	0.253	0.348
LAGE3	0.195	0.285	0.321
NAA10	0.275	0.299	0.343
GTPBP6	0.389	0.333	0.497
KRBOX4	0.243	0.297	0.253
UBL4A	0.21	0.384	0.334
FAM199X	0.197	0.265	0.22
DIAPH2	0.424	0.364	0.421
PUDP	0.737	0.606	0.585
ATP6AP1	0.193	0.228	0.233
CCDC22	0.198	0.432	0.274
XIAP	0.198	0.319	0.283
MSL3	0.386	0.299	0.37
AL034405.1	0.222	0.388	0.253
TMEM187	0.234	0.284	0.285
TXLNG	0.44	0.446	0.477
SLC25A43	0.2	0.217	0.219
APOO	0.21	0.427	0.315
MAGEH1	0.224	0.252	0.323
AC231657.3	0.141	0.402	0.207
TAF1	0.189	0.299	0.379
TCEANC	0.365	0.363	0.244
TSPYL2	0.175	0.139	0.284
HDAC6	0.201	0.196	0.31
UBE2A	0.218	0.499	0.325
CLIC2	0.232	0.407	0.623
