# Supplementary material for: Escape from X-inactivation in twins exhibits intra- and inter-individual variability across tissues and is heritable
Source: PLoS Genet. 2023 Feb 21;19(2):e1010556. doi: 10.1371/journal.pgen.1010556 (PMC9942974; doi:10.1371/journal.pgen.1010556)
Supplement: S3 Table — This is a subset of S1 Table. (TXT) [file pgen.1010556.s004.txt]

Gene	LCL	Adipose	Skin
TBL1X	0.257	0.339	0.434
ZMYM3	0.202	0.438	0.227
HDAC8	0.246	0.387	0.23
RAP2C	0.184	0.396	0.302
BRWD3	0.223	0.325	0.422
AL034405.1	0.222	0.388	0.253
UBE2A	0.218	0.499	0.325
CCDC22	0.198	0.432	0.274
USP11	0.177	0.428	0.288
ATG4A	0.174	0.18	0.375
TIMP1	0.187	0.29	0.394
UBA1	0.41	0.307	0.317
RPGR	0.213	0.544	0.266
INTS6L	0.223	0.215	0.403
POLA1	0.22	0.424	0.277
CASK	0.329	0.332	0.406
DNASE1L1	0.206	0.227	0.43
UBL4A	0.21	0.384	0.334
UTP14A	0.222	0.388	0.253
CD99L2	0.216	0.292	0.384
GAB3	0.196	0.334	0.388
TAF1	0.189	0.299	0.379
PIR	0.3	0.535	0.295
SYN1	0.185	0.29	0.401
PGRMC1	0.178	0.186	0.545
ABCD1	0.295	0.277	0.373
BCLAF3	0.203	0.557	0.209
DOCK11	0.228	0.241	0.451
ATP6AP2	0.206	0.246	0.392
C1GALT1C1	0.222	0.304	0.399
RAP2C-AS1	0.225	0.361	0.269
CETN2	0.173	0.589	0.172
APOO	0.21	0.427	0.315
SPIN3	0.236	0.336	0.398
WDR45	0.191	0.736	0.16
BTK	0.182	0.23	0.386
ARHGAP6	0.237	0.248	0.374
TRMT2B	0.225	0.43	0.348
RENBP	0.169	0.165	0.417
PDHA1	0.191	0.378	0.25
SAT1	0.204	0.292	0.372
PLXNA3	0.242	0.413	0.323
FAM3A	0.235	0.226	0.392
AF241726.2	0.262	0.356	0.415
AC231657.3	0.141	0.402	0.207
PDK3	0.228	0.434	0.21
NSDHL	0.171	0.409	0.258
SLC25A14	0.218	0.535	0.241
CXorf38	0.333	0.423	0.318
