# Supplementary material for: Escape from X-inactivation in twins exhibits intra- and inter-individual variability across tissues and is heritable
Source: PLoS Genet. 2023 Feb 21;19(2):e1010556. doi: 10.1371/journal.pgen.1010556 (PMC9942974; doi:10.1371/journal.pgen.1010556)
Supplement: S4 Table — (XLSX) [file pgen.1010556.s005.xlsx]

## Sheet: CLUEGO_GO
ID	Term	Ontology Source	Term PValue	Term PValue Corrected with Bonferroni step down	Group PValue	Group PValue Corrected with Bonferroni step down	GOLevels	GOGroups	% Associated Genes	Nr. Genes	Associated Genes Found
R-HSA:3301345	Elongator complex acetylates replicative histone H3, H4	REACTOME_Reactions_13.05.2021	1.54972e-31	1.69074e-28	3.12158e-08	4.05805e-07	[-1]	Group16	88.8889	24	[H3C1, H3C10, H3C11, H3C12, H3C2, H3C3, H3C4, H3C6, H3C7, H3C8, H4-16, H4C1, H4C11, H4C12, H4C13, H4C14, H4C15, H4C2, H4C3, H4C4, H4C5, H4C6, H4C8, H4C9]
R-NUL:4549261	Elongator complex acetylates H3, H4	REACTOME_Reactions_13.05.2021	1.54972e-31	1.69074e-28	3.12158e-08	4.05805e-07	[-1]	Group16	88.8889	24	[H3C1, H3C10, H3C11, H3C12, H3C2, H3C3, H3C4, H3C6, H3C7, H3C8, H4-16, H4C1, H4C11, H4C12, H4C13, H4C14, H4C15, H4C2, H4C3, H4C4, H4C5, H4C6, H4C8, H4C9]
R-NUL:4568946	Clock acetylates histones H3, H4	REACTOME_Reactions_13.05.2021	1.54972e-31	1.69074e-28	3.12158e-08	4.05805e-07	[-1]	Group16	88.8889	24	[H3C1, H3C10, H3C11, H3C12, H3C2, H3C3, H3C4, H3C6, H3C7, H3C8, H4-16, H4C1, H4C11, H4C12, H4C13, H4C14, H4C15, H4C2, H4C3, H4C4, H4C5, H4C6, H4C8, H4C9]
GO:0006335	DNA replication-dependent nucleosome assembly	GO_BiologicalProcess-EBI-UniProt-GOA-ACAP-ARAP_13.05.2021_00h00	2.54383e-31	2.77278e-28	3.12158e-08	4.05805e-07	[7, 8, 9, 10]	Group16	83.3333	25	[ASF1A, H3C1, H3C10, H3C11, H3C12, H3C2, H3C3, H3C4, H3C6, H3C7, H3C8, H4-16, H4C1, H4C11, H4C12, H4C13, H4C14, H4C15, H4C2, H4C3, H4C4, H4C5, H4C6, H4C8, H4C9]
R-HSA:3697920	CLOCK acetylates lysine-10 of histone H3, H4	REACTOME_Reactions_13.05.2021	1.04715e-30	1.14035e-27	3.12158e-08	4.05805e-07	[-1]	Group16	85.7143	24	[H3C1, H3C10, H3C11, H3C12, H3C2, H3C3, H3C4, H3C6, H3C7, H3C8, H4-16, H4C1, H4C11, H4C12, H4C13, H4C14, H4C15, H4C2, H4C3, H4C4, H4C5, H4C6, H4C8, H4C9]
R-HSA:5144542	CLOCK acetylates lysine-15 of histone H3, H4	REACTOME_Reactions_13.05.2021	1.04715e-30	1.14035e-27	3.12158e-08	4.05805e-07	[-1]	Group16	85.7143	24	[H3C1, H3C10, H3C11, H3C12, H3C2, H3C3, H3C4, H3C6, H3C7, H3C8, H4-16, H4C1, H4C11, H4C12, H4C13, H4C14, H4C15, H4C2, H4C3, H4C4, H4C5, H4C6, H4C8, H4C9]
R-HSA:3214842	HDMs demethylate histones	REACTOME_Pathways_13.05.2021	5.59894e-30	6.09164e-27	3.12158e-08	4.05805e-07	[-1]	Group16	78.125	25	[H3C1, H3C10, H3C11, H3C12, H3C2, H3C3, H3C4, H3C6, H3C7, H3C8, H4-16, H4C1, H4C11, H4C12, H4C13, H4C14, H4C15, H4C2, H4C3, H4C4, H4C5, H4C6, H4C8, H4C9, KDM6A]
R-HSA:3697008	CREBBP acetylates histone H2B, H3, H4	REACTOME_Reactions_13.05.2021	1.66626e-26	1.81123e-23	3.12158e-08	4.05805e-07	[-1]	Group16	68.5714	24	[H3C1, H3C10, H3C11, H3C12, H3C2, H3C3, H3C4, H3C6, H3C7, H3C8, H4-16, H4C1, H4C11, H4C12, H4C13, H4C14, H4C15, H4C2, H4C3, H4C4, H4C5, H4C6, H4C8, H4C9]
R-HSA:9011975	Estrogen-responsive MYC gene expression	REACTOME_Reactions_13.05.2021	9.58116e-26	1.04051e-22	3.12158e-08	4.05805e-07	[-1]	Group16	57.7778	26	[H3C1, H3C10, H3C11, H3C12, H3C2, H3C3, H3C4, H3C6, H3C7, H3C8, H4-16, H4C1, H4C11, H4C12, H4C13, H4C14, H4C15, H4C2, H4C3, H4C4, H4C5, H4C6, H4C8, H4C9, RAD21, SMC1A]
R-HSA:9011941	Estrogen-responsive BCL2 gene expression	REACTOME_Reactions_13.05.2021	3.47323e-25	3.76845e-22	3.12158e-08	4.05805e-07	[-1]	Group16	63.1579	24	[H3C1, H3C10, H3C11, H3C12, H3C2, H3C3, H3C4, H3C6, H3C7, H3C8, H4-16, H4C1, H4C11, H4C12, H4C13, H4C14, H4C15, H4C2, H4C3, H4C4, H4C5, H4C6, H4C8, H4C9]
R-HSA:9011981	EP300 is recruited to MYC and BCL2 genes	REACTOME_Reactions_13.05.2021	3.47323e-25	3.76845e-22	3.12158e-08	4.05805e-07	[-1]	Group16	63.1579	24	[H3C1, H3C10, H3C11, H3C12, H3C2, H3C3, H3C4, H3C6, H3C7, H3C8, H4-16, H4C1, H4C11, H4C12, H4C13, H4C14, H4C15, H4C2, H4C3, H4C4, H4C5, H4C6, H4C8, H4C9]
R-HSA:427336	TTF1:rRNA promoter:ERCC6:EHMT2 complex dimethylates histone H3 at lysine-9.	REACTOME_Reactions_13.05.2021	4.59621e-25	4.98229e-22	0.000342837	0.000685674	[-1]	Group14	55.3191	26	[H3C1, H3C10, H3C11, H3C12, H3C2, H3C3, H3C4, H3C6, H3C7, H3C8, H4-16, H4C1, H4C11, H4C12, H4C13, H4C14, H4C15, H4C2, H4C3, H4C4, H4C5, H4C6, H4C8, H4C9, MBD3, MTA1]
R-HSA:9011984	KDM1A is recruited to MYC and BCL2 genes	REACTOME_Reactions_13.05.2021	8.71679e-25	9.44029e-22	3.12158e-08	4.05805e-07	[-1]	Group16	61.5385	24	[H3C1, H3C10, H3C11, H3C12, H3C2, H3C3, H3C4, H3C6, H3C7, H3C8, H4-16, H4C1, H4C11, H4C12, H4C13, H4C14, H4C15, H4C2, H4C3, H4C4, H4C5, H4C6, H4C8, H4C9]
R-HSA:9011985	KDM1A demethylates H3 on MYC and BCL genes in response to estrogen	REACTOME_Reactions_13.05.2021	8.71679e-25	9.44029e-22	3.12158e-08	4.05805e-07	[-1]	Group16	61.5385	24	[H3C1, H3C10, H3C11, H3C12, H3C2, H3C3, H3C4, H3C6, H3C7, H3C8, H4-16, H4C1, H4C11, H4C12, H4C13, H4C14, H4C15, H4C2, H4C3, H4C4, H4C5, H4C6, H4C8, H4C9]
R-HSA:427389	ERCC6 (CSB) and EHMT2 (G9a) positively regulate rRNA expression	REACTOME_Pathways_13.05.2021	9.68067e-25	1.04745e-21	3.12158e-08	4.05805e-07	[-1]	Group16	54.1667	26	[H3C1, H3C10, H3C11, H3C12, H3C2, H3C3, H3C4, H3C6, H3C7, H3C8, H4-16, H4C1, H4C11, H4C12, H4C13, H4C14, H4C15, H4C2, H4C3, H4C4, H4C5, H4C6, H4C8, H4C9, MBD3, MTA1]
R-HSA:1214188	PRDM9 trimethylates histone H3	REACTOME_Reactions_13.05.2021	4.897e-24	5.29365e-21	3.12158e-08	4.05805e-07	[-1]	Group16	58.5366	24	[H3C1, H3C10, H3C11, H3C12, H3C2, H3C3, H3C4, H3C6, H3C7, H3C8, H4-16, H4C1, H4C11, H4C12, H4C13, H4C14, H4C15, H4C2, H4C3, H4C4, H4C5, H4C6, H4C8, H4C9]
R-HSA:3222593	KDM6B demethylates H3K27me3 on p16INK4A promoter	REACTOME_Reactions_13.05.2021	4.897e-24	5.29365e-21	3.12158e-08	4.05805e-07	[-1]	Group16	58.5366	24	[H3C1, H3C10, H3C11, H3C12, H3C2, H3C3, H3C4, H3C6, H3C7, H3C8, H4-16, H4C1, H4C11, H4C12, H4C13, H4C14, H4C15, H4C2, H4C3, H4C4, H4C5, H4C6, H4C8, H4C9]
R-HSA:5334099	UHRF1 binds chromatin with hemimethylated cytosine	REACTOME_Reactions_13.05.2021	4.897e-24	5.29365e-21	3.12158e-08	4.05805e-07	[-1]	Group16	58.5366	24	[H3C1, H3C10, H3C11, H3C12, H3C2, H3C3, H3C4, H3C6, H3C7, H3C8, H4-16, H4C1, H4C11, H4C12, H4C13, H4C14, H4C15, H4C2, H4C3, H4C4, H4C5, H4C6, H4C8, H4C9]
R-HSA:5334151	DNMT1 methylates cytosine in hemimethylated DNA	REACTOME_Reactions_13.05.2021	4.897e-24	5.29365e-21	3.12158e-08	4.05805e-07	[-1]	Group16	58.5366	24	[H3C1, H3C10, H3C11, H3C12, H3C2, H3C3, H3C4, H3C6, H3C7, H3C8, H4-16, H4C1, H4C11, H4C12, H4C13, H4C14, H4C15, H4C2, H4C3, H4C4, H4C5, H4C6, H4C8, H4C9]
R-HSA:5334160	UHRF1:Chromatin binds DNMT1	REACTOME_Reactions_13.05.2021	4.897e-24	5.29365e-21	3.12158e-08	4.05805e-07	[-1]	Group16	58.5366	24	[H3C1, H3C10, H3C11, H3C12, H3C2, H3C3, H3C4, H3C6, H3C7, H3C8, H4-16, H4C1, H4C11, H4C12, H4C13, H4C14, H4C15, H4C2, H4C3, H4C4, H4C5, H4C6, H4C8, H4C9]
R-HSA:9011949	KDM4B demethylates H3K9me3 on estrogen-responsive target enhancers	REACTOME_Reactions_13.05.2021	4.897e-24	5.29365e-21	3.12158e-08	4.05805e-07	[-1]	Group16	58.5366	24	[H3C1, H3C10, H3C11, H3C12, H3C2, H3C3, H3C4, H3C6, H3C7, H3C8, H4-16, H4C1, H4C11, H4C12, H4C13, H4C14, H4C15, H4C2, H4C3, H4C4, H4C5, H4C6, H4C8, H4C9]
R-HSA:9011952	ESR1:ESTG and KDM4B bind H3K9me3 target gene enhancers	REACTOME_Reactions_13.05.2021	4.897e-24	5.29365e-21	3.12158e-08	4.05805e-07	[-1]	Group16	58.5366	24	[H3C1, H3C10, H3C11, H3C12, H3C2, H3C3, H3C4, H3C6, H3C7, H3C8, H4-16, H4C1, H4C11, H4C12, H4C13, H4C14, H4C15, H4C2, H4C3, H4C4, H4C5, H4C6, H4C8, H4C9]
R-HSA:9011966	Estrogen-responsive KDM4B gene expression	REACTOME_Reactions_13.05.2021	4.897e-24	5.29365e-21	3.12158e-08	4.05805e-07	[-1]	Group16	58.5366	24	[H3C1, H3C10, H3C11, H3C12, H3C2, H3C3, H3C4, H3C6, H3C7, H3C8, H4-16, H4C1, H4C11, H4C12, H4C13, H4C14, H4C15, H4C2, H4C3, H4C4, H4C5, H4C6, H4C8, H4C9]
R-HSA:2172678	PHF8 demethylates histone H4K20me1	REACTOME_Reactions_13.05.2021	1.10295e-23	1.19118e-20	3.12158e-08	4.05805e-07	[-1]	Group16	57.1429	24	[H3C1, H3C10, H3C11, H3C12, H3C2, H3C3, H3C4, H3C6, H3C7, H3C8, H4-16, H4C1, H4C11, H4C12, H4C13, H4C14, H4C15, H4C2, H4C3, H4C4, H4C5, H4C6, H4C8, H4C9]
R-HSA:2301205	SETD8 monomethylates histone H4	REACTOME_Reactions_13.05.2021	1.10295e-23	1.19118e-20	3.12158e-08	4.05805e-07	[-1]	Group16	57.1429	24	[H3C1, H3C10, H3C11, H3C12, H3C2, H3C3, H3C4, H3C6, H3C7, H3C8, H4-16, H4C1, H4C11, H4C12, H4C13, H4C14, H4C15, H4C2, H4C3, H4C4, H4C5, H4C6, H4C8, H4C9]
R-HSA:3788745	EHMT1:EHMT2 methylates IL8 promoter	REACTOME_Reactions_13.05.2021	1.10295e-23	1.19118e-20	3.12158e-08	4.05805e-07	[-1]	Group16	57.1429	24	[H3C1, H3C10, H3C11, H3C12, H3C2, H3C3, H3C4, H3C6, H3C7, H3C8, H4-16, H4C1, H4C11, H4C12, H4C13, H4C14, H4C15, H4C2, H4C3, H4C4, H4C5, H4C6, H4C8, H4C9]
R-HSA:3788748	EHMT1:EHMT2 methylates IL6 promoter	REACTOME_Reactions_13.05.2021	1.10295e-23	1.19118e-20	3.12158e-08	4.05805e-07	[-1]	Group16	57.1429	24	[H3C1, H3C10, H3C11, H3C12, H3C2, H3C3, H3C4, H3C6, H3C7, H3C8, H4-16, H4C1, H4C11, H4C12, H4C13, H4C14, H4C15, H4C2, H4C3, H4C4, H4C5, H4C6, H4C8, H4C9]
R-HSA:427337	MBD2 binds methylcytosine in chromatin	REACTOME_Reactions_13.05.2021	1.10295e-23	1.19118e-20	3.12158e-08	4.05805e-07	[-1]	Group16	57.1429	24	[H3C1, H3C10, H3C11, H3C12, H3C2, H3C3, H3C4, H3C6, H3C7, H3C8, H4-16, H4C1, H4C11, H4C12, H4C13, H4C14, H4C15, H4C2, H4C3, H4C4, H4C5, H4C6, H4C8, H4C9]
R-HSA:427383	CBX3 (HP1gamma) binds histone H3 dimethylated at lysine-9	REACTOME_Reactions_13.05.2021	1.10295e-23	1.19118e-20	3.12158e-08	4.05805e-07	[-1]	Group16	57.1429	24	[H3C1, H3C10, H3C11, H3C12, H3C2, H3C3, H3C4, H3C6, H3C7, H3C8, H4-16, H4C1, H4C11, H4C12, H4C13, H4C14, H4C15, H4C2, H4C3, H4C4, H4C5, H4C6, H4C8, H4C9]
R-HSA:5334097	DNMT3B:DNMT3L methylates cytosine in DNA	REACTOME_Reactions_13.05.2021	1.10295e-23	1.19118e-20	3.12158e-08	4.05805e-07	[-1]	Group16	57.1429	24	[H3C1, H3C10, H3C11, H3C12, H3C2, H3C3, H3C4, H3C6, H3C7, H3C8, H4-16, H4C1, H4C11, H4C12, H4C13, H4C14, H4C15, H4C2, H4C3, H4C4, H4C5, H4C6, H4C8, H4C9]
R-HSA:5334164	DNMT3B:DNMT3L binds chromatin	REACTOME_Reactions_13.05.2021	1.10295e-23	1.19118e-20	3.12158e-08	4.05805e-07	[-1]	Group16	57.1429	24	[H3C1, H3C10, H3C11, H3C12, H3C2, H3C3, H3C4, H3C6, H3C7, H3C8, H4-16, H4C1, H4C11, H4C12, H4C13, H4C14, H4C15, H4C2, H4C3, H4C4, H4C5, H4C6, H4C8, H4C9]
R-HSA:5625774	PKN1:AR complex binds promoters of KLK2 and KLK3 genes	REACTOME_Reactions_13.05.2021	1.10295e-23	1.19118e-20	3.12158e-08	4.05805e-07	[-1]	Group16	57.1429	24	[H3C1, H3C10, H3C11, H3C12, H3C2, H3C3, H3C4, H3C6, H3C7, H3C8, H4-16, H4C1, H4C11, H4C12, H4C13, H4C14, H4C15, H4C2, H4C3, H4C4, H4C5, H4C6, H4C8, H4C9]
R-HSA:5625784	PKN1 phosphorylates histone 3 of nucleosomes associate with KLK2 and KLK3 promoters	REACTOME_Reactions_13.05.2021	1.10295e-23	1.19118e-20	3.12158e-08	4.05805e-07	[-1]	Group16	57.1429	24	[H3C1, H3C10, H3C11, H3C12, H3C2, H3C3, H3C4, H3C6, H3C7, H3C8, H4-16, H4C1, H4C11, H4C12, H4C13, H4C14, H4C15, H4C2, H4C3, H4C4, H4C5, H4C6, H4C8, H4C9]
R-HSA:5625796	Demethylase KDM4C binds KLK2 and KLK3 promoters	REACTOME_Reactions_13.05.2021	1.10295e-23	1.19118e-20	3.12158e-08	4.05805e-07	[-1]	Group16	57.1429	24	[H3C1, H3C10, H3C11, H3C12, H3C2, H3C3, H3C4, H3C6, H3C7, H3C8, H4-16, H4C1, H4C11, H4C12, H4C13, H4C14, H4C15, H4C2, H4C3, H4C4, H4C5, H4C6, H4C8, H4C9]
R-HSA:5625797	KDM4C demethylates Me3K-10-H3 associated with KLK2 and KLK3 promoters	REACTOME_Reactions_13.05.2021	1.10295e-23	1.19118e-20	3.12158e-08	4.05805e-07	[-1]	Group16	57.1429	24	[H3C1, H3C10, H3C11, H3C12, H3C2, H3C3, H3C4, H3C6, H3C7, H3C8, H4-16, H4C1, H4C11, H4C12, H4C13, H4C14, H4C15, H4C2, H4C3, H4C4, H4C5, H4C6, H4C8, H4C9]
R-HSA:5625883	PKN1 in complex with AR positively regulates expression of KLK2 and KLK3	REACTOME_Reactions_13.05.2021	1.10295e-23	1.19118e-20	3.12158e-08	4.05805e-07	[-1]	Group16	57.1429	24	[H3C1, H3C10, H3C11, H3C12, H3C2, H3C3, H3C4, H3C6, H3C7, H3C8, H4-16, H4C1, H4C11, H4C12, H4C13, H4C14, H4C15, H4C2, H4C3, H4C4, H4C5, H4C6, H4C8, H4C9]
R-HSA:73718	UBF-1 Binds rDNA Promoter	REACTOME_Reactions_13.05.2021	1.10295e-23	1.19118e-20	3.12158e-08	4.05805e-07	[-1]	Group16	57.1429	24	[H3C1, H3C10, H3C11, H3C12, H3C2, H3C3, H3C4, H3C6, H3C7, H3C8, H4-16, H4C1, H4C11, H4C12, H4C13, H4C14, H4C15, H4C2, H4C3, H4C4, H4C5, H4C6, H4C8, H4C9]
R-HSA:9011950	Estrogen-responsive GREB1 gene transcription	REACTOME_Reactions_13.05.2021	1.10295e-23	1.19118e-20	3.12158e-08	4.05805e-07	[-1]	Group16	57.1429	24	[H3C1, H3C10, H3C11, H3C12, H3C2, H3C3, H3C4, H3C6, H3C7, H3C8, H4-16, H4C1, H4C11, H4C12, H4C13, H4C14, H4C15, H4C2, H4C3, H4C4, H4C5, H4C6, H4C8, H4C9]
R-HSA:9011983	Overexpressed HIST1H2AC and ESR1:ESTG bind MYC and BCL2 genes	REACTOME_Reactions_13.05.2021	1.10295e-23	1.19118e-20	3.12158e-08	4.05805e-07	[-1]	Group16	57.1429	24	[H3C1, H3C10, H3C11, H3C12, H3C2, H3C3, H3C4, H3C6, H3C7, H3C8, H4-16, H4C1, H4C11, H4C12, H4C13, H4C14, H4C15, H4C2, H4C3, H4C4, H4C5, H4C6, H4C8, H4C9]
R-HSA:9012000	NR5A2, ZNF217 and NCOA3 bind GREB1 promoter	REACTOME_Reactions_13.05.2021	1.10295e-23	1.19118e-20	3.12158e-08	4.05805e-07	[-1]	Group16	57.1429	24	[H3C1, H3C10, H3C11, H3C12, H3C2, H3C3, H3C4, H3C6, H3C7, H3C8, H4-16, H4C1, H4C11, H4C12, H4C13, H4C14, H4C15, H4C2, H4C3, H4C4, H4C5, H4C6, H4C8, H4C9]
R-HSA:9604829	SIRT6 deacetylates histones at NOTCH1 and NOTCH4 gene promoters	REACTOME_Reactions_13.05.2021	1.10295e-23	1.19118e-20	3.12158e-08	4.05805e-07	[-1]	Group16	57.1429	24	[H3C1, H3C10, H3C11, H3C12, H3C2, H3C3, H3C4, H3C6, H3C7, H3C8, H4-16, H4C1, H4C11, H4C12, H4C13, H4C14, H4C15, H4C2, H4C3, H4C4, H4C5, H4C6, H4C8, H4C9]
R-HSA:9604831	NOTCH1 and NOTCH4 gene transcription is inhibited by SIRT6	REACTOME_Reactions_13.05.2021	1.10295e-23	1.19118e-20	3.12158e-08	4.05805e-07	[-1]	Group16	57.1429	24	[H3C1, H3C10, H3C11, H3C12, H3C2, H3C3, H3C4, H3C6, H3C7, H3C8, H4-16, H4C1, H4C11, H4C12, H4C13, H4C14, H4C15, H4C2, H4C3, H4C4, H4C5, H4C6, H4C8, H4C9]
R-HSA:9604834	SIRT6 binds to acetylated histones at NOTCH1 and NOTCH4 gene promoters	REACTOME_Reactions_13.05.2021	1.10295e-23	1.19118e-20	3.12158e-08	4.05805e-07	[-1]	Group16	57.1429	24	[H3C1, H3C10, H3C11, H3C12, H3C2, H3C3, H3C4, H3C6, H3C7, H3C8, H4-16, H4C1, H4C11, H4C12, H4C13, H4C14, H4C15, H4C2, H4C3, H4C4, H4C5, H4C6, H4C8, H4C9]
R-HSA:977224	Serum amyloid P binds DNA and chromatin	REACTOME_Reactions_13.05.2021	1.10295e-23	1.19118e-20	3.12158e-08	4.05805e-07	[-1]	Group16	57.1429	24	[H3C1, H3C10, H3C11, H3C12, H3C2, H3C3, H3C4, H3C6, H3C7, H3C8, H4-16, H4C1, H4C11, H4C12, H4C13, H4C14, H4C15, H4C2, H4C3, H4C4, H4C5, H4C6, H4C8, H4C9]
R-HSA:427359	SIRT1 negatively regulates rRNA expression	REACTOME_Pathways_13.05.2021	1.45318e-23	1.56798e-20	3.12158e-08	4.05805e-07	[-1]	Group16	53.1915	25	[H3C1, H3C10, H3C11, H3C12, H3C2, H3C3, H3C4, H3C6, H3C7, H3C8, H4-16, H4C1, H4C11, H4C12, H4C13, H4C14, H4C15, H4C2, H4C3, H4C4, H4C5, H4C6, H4C8, H4C9, TBP]
R-HSA:2245218	CDK1 phosphorylates PHF8	REACTOME_Reactions_13.05.2021	2.40944e-23	2.59738e-20	3.12158e-08	4.05805e-07	[-1]	Group16	55.814	24	[H3C1, H3C10, H3C11, H3C12, H3C2, H3C3, H3C4, H3C6, H3C7, H3C8, H4-16, H4C1, H4C11, H4C12, H4C13, H4C14, H4C15, H4C2, H4C3, H4C4, H4C5, H4C6, H4C8, H4C9]
R-HSA:2288097	Condensin II complex binds H4K20me1-containing nucleosomes	REACTOME_Reactions_13.05.2021	2.40944e-23	2.59738e-20	3.12158e-08	4.05805e-07	[-1]	Group16	55.814	24	[H3C1, H3C10, H3C11, H3C12, H3C2, H3C3, H3C4, H3C6, H3C7, H3C8, H4-16, H4C1, H4C11, H4C12, H4C13, H4C14, H4C15, H4C2, H4C3, H4C4, H4C5, H4C6, H4C8, H4C9]
R-HSA:427514	eNoSC deacetylates histone H3	REACTOME_Reactions_13.05.2021	2.40944e-23	2.59738e-20	3.12158e-08	4.05805e-07	[-1]	Group16	55.814	24	[H3C1, H3C10, H3C11, H3C12, H3C2, H3C3, H3C4, H3C6, H3C7, H3C8, H4-16, H4C1, H4C11, H4C12, H4C13, H4C14, H4C15, H4C2, H4C3, H4C4, H4C5, H4C6, H4C8, H4C9]
R-HSA:427527	eNoSC dimethylates histone H3 at lysine-9	REACTOME_Reactions_13.05.2021	2.40944e-23	2.59738e-20	3.12158e-08	4.05805e-07	[-1]	Group16	55.814	24	[H3C1, H3C10, H3C11, H3C12, H3C2, H3C3, H3C4, H3C6, H3C7, H3C8, H4-16, H4C1, H4C11, H4C12, H4C13, H4C14, H4C15, H4C2, H4C3, H4C4, H4C5, H4C6, H4C8, H4C9]
R-HSA:427528	Formation of energy-dependent Nucleolar Silencing Complex (eNoSC)	REACTOME_Reactions_13.05.2021	2.40944e-23	2.59738e-20	3.12158e-08	4.05805e-07	[-1]	Group16	55.814	24	[H3C1, H3C10, H3C11, H3C12, H3C2, H3C3, H3C4, H3C6, H3C7, H3C8, H4-16, H4C1, H4C11, H4C12, H4C13, H4C14, H4C15, H4C2, H4C3, H4C4, H4C5, H4C6, H4C8, H4C9]
R-HSA:5334118	DNA methylation	REACTOME_Pathways_13.05.2021	2.40944e-23	2.59738e-20	3.12158e-08	4.05805e-07	[-1]	Group16	55.814	24	[H3C1, H3C10, H3C11, H3C12, H3C2, H3C3, H3C4, H3C6, H3C7, H3C8, H4-16, H4C1, H4C11, H4C12, H4C13, H4C14, H4C15, H4C2, H4C3, H4C4, H4C5, H4C6, H4C8, H4C9]
R-HSA:5334152	DNMT3A:DNMT3L methylates cytosine in DNA	REACTOME_Reactions_13.05.2021	2.40944e-23	2.59738e-20	3.12158e-08	4.05805e-07	[-1]	Group16	55.814	24	[H3C1, H3C10, H3C11, H3C12, H3C2, H3C3, H3C4, H3C6, H3C7, H3C8, H4-16, H4C1, H4C11, H4C12, H4C13, H4C14, H4C15, H4C2, H4C3, H4C4, H4C5, H4C6, H4C8, H4C9]
R-HSA:5334179	DNMT3A:DNMT3L binds chromatin	REACTOME_Reactions_13.05.2021	2.40944e-23	2.59738e-20	3.12158e-08	4.05805e-07	[-1]	Group16	55.814	24	[H3C1, H3C10, H3C11, H3C12, H3C2, H3C3, H3C4, H3C6, H3C7, H3C8, H4-16, H4C1, H4C11, H4C12, H4C13, H4C14, H4C15, H4C2, H4C3, H4C4, H4C5, H4C6, H4C8, H4C9]
R-HSA:5625848	KDM1A demethylates dimethylated H3K9 (Me2K-10-H3) at KLK2 and KLK3 promoters	REACTOME_Reactions_13.05.2021	2.40944e-23	2.59738e-20	3.12158e-08	4.05805e-07	[-1]	Group16	55.814	24	[H3C1, H3C10, H3C11, H3C12, H3C2, H3C3, H3C4, H3C6, H3C7, H3C8, H4-16, H4C1, H4C11, H4C12, H4C13, H4C14, H4C15, H4C2, H4C3, H4C4, H4C5, H4C6, H4C8, H4C9]
R-HSA:5625849	Demethylase KDM1A binds KLK2 and KLK3 promoters	REACTOME_Reactions_13.05.2021	2.40944e-23	2.59738e-20	3.12158e-08	4.05805e-07	[-1]	Group16	55.814	24	[H3C1, H3C10, H3C11, H3C12, H3C2, H3C3, H3C4, H3C6, H3C7, H3C8, H4-16, H4C1, H4C11, H4C12, H4C13, H4C14, H4C15, H4C2, H4C3, H4C4, H4C5, H4C6, H4C8, H4C9]
R-HSA:5625870	KDM1A demethylates monomethylated H3K9 (MeK-10-H3) at KLK2 and KLK3 promoters	REACTOME_Reactions_13.05.2021	2.40944e-23	2.59738e-20	3.12158e-08	4.05805e-07	[-1]	Group16	55.814	24	[H3C1, H3C10, H3C11, H3C12, H3C2, H3C3, H3C4, H3C6, H3C7, H3C8, H4-16, H4C1, H4C11, H4C12, H4C13, H4C14, H4C15, H4C2, H4C3, H4C4, H4C5, H4C6, H4C8, H4C9]
R-HSA:5625886	Activated PKN1 stimulates transcription of AR (androgen receptor) regulated genes KLK2 and KLK3	REACTOME_Pathways_13.05.2021	2.40944e-23	2.59738e-20	3.12158e-08	4.05805e-07	[-1]	Group16	55.814	24	[H3C1, H3C10, H3C11, H3C12, H3C2, H3C3, H3C4, H3C6, H3C7, H3C8, H4-16, H4C1, H4C11, H4C12, H4C13, H4C14, H4C15, H4C2, H4C3, H4C4, H4C5, H4C6, H4C8, H4C9]
R-HSA:73728	RNA Polymerase I Promoter Opening	REACTOME_Pathways_13.05.2021	2.40944e-23	2.59738e-20	3.12158e-08	4.05805e-07	[-1]	Group16	55.814	24	[H3C1, H3C10, H3C11, H3C12, H3C2, H3C3, H3C4, H3C6, H3C7, H3C8, H4-16, H4C1, H4C11, H4C12, H4C13, H4C14, H4C15, H4C2, H4C3, H4C4, H4C5, H4C6, H4C8, H4C9]
R-HSA:8865491	RUNX1:CBFB:KMT2A binds SPI1 (PU.1) gene	REACTOME_Reactions_13.05.2021	2.40944e-23	2.59738e-20	3.12158e-08	4.05805e-07	[-1]	Group16	55.814	24	[H3C1, H3C10, H3C11, H3C12, H3C2, H3C3, H3C4, H3C6, H3C7, H3C8, H4-16, H4C1, H4C11, H4C12, H4C13, H4C14, H4C15, H4C2, H4C3, H4C4, H4C5, H4C6, H4C8, H4C9]
R-HSA:8865498	KMT2A trimethylates nucleosomes at the SPI1 gene locus producing H3K4Me3 mark	REACTOME_Reactions_13.05.2021	2.40944e-23	2.59738e-20	3.12158e-08	4.05805e-07	[-1]	Group16	55.814	24	[H3C1, H3C10, H3C11, H3C12, H3C2, H3C3, H3C4, H3C6, H3C7, H3C8, H4-16, H4C1, H4C11, H4C12, H4C13, H4C14, H4C15, H4C2, H4C3, H4C4, H4C5, H4C6, H4C8, H4C9]
R-HSA:8865505	SPI1 (PU.1) gene transcription is stimulated by RUNX1:CBFB:KMT2A	REACTOME_Reactions_13.05.2021	2.40944e-23	2.59738e-20	3.12158e-08	4.05805e-07	[-1]	Group16	55.814	24	[H3C1, H3C10, H3C11, H3C12, H3C2, H3C3, H3C4, H3C6, H3C7, H3C8, H4-16, H4C1, H4C11, H4C12, H4C13, H4C14, H4C15, H4C2, H4C3, H4C4, H4C5, H4C6, H4C8, H4C9]
R-HSA:9009065	FOXA1 and GATA3 bind to CCND1 promoter	REACTOME_Reactions_13.05.2021	2.40944e-23	2.59738e-20	3.12158e-08	4.05805e-07	[-1]	Group16	55.814	24	[H3C1, H3C10, H3C11, H3C12, H3C2, H3C3, H3C4, H3C6, H3C7, H3C8, H4-16, H4C1, H4C11, H4C12, H4C13, H4C14, H4C15, H4C2, H4C3, H4C4, H4C5, H4C6, H4C8, H4C9]
R-HSA:3777129	HDAC3 containing complexes deacetylate histone	REACTOME_Reactions_13.05.2021	2.9275e-23	3.15292e-20	3.12158e-08	4.05805e-07	[-1]	Group16	52.0833	25	[H3C1, H3C10, H3C11, H3C12, H3C2, H3C3, H3C4, H3C6, H3C7, H3C8, H4-16, H4C1, H4C11, H4C12, H4C13, H4C14, H4C15, H4C2, H4C3, H4C4, H4C5, H4C6, H4C8, H4C9, TBL1X]
R-HSA:2294574	Condensin II-mediated condensation of prophase chromosomes	REACTOME_Reactions_13.05.2021	5.11665e-23	5.50552e-20	3.12158e-08	4.05805e-07	[-1]	Group16	54.5455	24	[H3C1, H3C10, H3C11, H3C12, H3C2, H3C3, H3C4, H3C6, H3C7, H3C8, H4-16, H4C1, H4C11, H4C12, H4C13, H4C14, H4C15, H4C2, H4C3, H4C4, H4C5, H4C6, H4C8, H4C9]
R-HSA:2294580	PLK1 hyperphosphorylates Condensin II complex	REACTOME_Reactions_13.05.2021	5.11665e-23	5.50552e-20	3.12158e-08	4.05805e-07	[-1]	Group16	54.5455	24	[H3C1, H3C10, H3C11, H3C12, H3C2, H3C3, H3C4, H3C6, H3C7, H3C8, H4-16, H4C1, H4C11, H4C12, H4C13, H4C14, H4C15, H4C2, H4C3, H4C4, H4C5, H4C6, H4C8, H4C9]
R-HSA:2294590	PLK1 binds phosphorylated condensin II complex	REACTOME_Reactions_13.05.2021	5.11665e-23	5.50552e-20	3.12158e-08	4.05805e-07	[-1]	Group16	54.5455	24	[H3C1, H3C10, H3C11, H3C12, H3C2, H3C3, H3C4, H3C6, H3C7, H3C8, H4-16, H4C1, H4C11, H4C12, H4C13, H4C14, H4C15, H4C2, H4C3, H4C4, H4C5, H4C6, H4C8, H4C9]
R-HSA:2294600	CDK1 phosphorylates condensin II subunit NCAPD3	REACTOME_Reactions_13.05.2021	5.11665e-23	5.50552e-20	3.12158e-08	4.05805e-07	[-1]	Group16	54.5455	24	[H3C1, H3C10, H3C11, H3C12, H3C2, H3C3, H3C4, H3C6, H3C7, H3C8, H4-16, H4C1, H4C11, H4C12, H4C13, H4C14, H4C15, H4C2, H4C3, H4C4, H4C5, H4C6, H4C8, H4C9]
R-HSA:3240295	PRC2-EZH2 trimethylates nucleosomes associated with CDKN2A promoter	REACTOME_Reactions_13.05.2021	5.11665e-23	5.50552e-20	3.12158e-08	4.05805e-07	[-1]	Group16	54.5455	24	[H3C1, H3C10, H3C11, H3C12, H3C2, H3C3, H3C4, H3C6, H3C7, H3C8, H4-16, H4C1, H4C11, H4C12, H4C13, H4C14, H4C15, H4C2, H4C3, H4C4, H4C5, H4C6, H4C8, H4C9]
R-HSA:6810139	HOXA2 chromatin is activated	REACTOME_Reactions_13.05.2021	5.7696e-23	6.20232e-20	3.12158e-08	4.05805e-07	[-1]	Group16	51.0204	25	[H3C1, H3C10, H3C11, H3C12, H3C2, H3C3, H3C4, H3C6, H3C7, H3C8, H4-16, H4C1, H4C11, H4C12, H4C13, H4C14, H4C15, H4C2, H4C3, H4C4, H4C5, H4C6, H4C8, H4C9, KDM6A]
R-HSA:6810158	HOXB3 chromatin is activated	REACTOME_Reactions_13.05.2021	5.7696e-23	6.20232e-20	3.12158e-08	4.05805e-07	[-1]	Group16	51.0204	25	[H3C1, H3C10, H3C11, H3C12, H3C2, H3C3, H3C4, H3C6, H3C7, H3C8, H4-16, H4C1, H4C11, H4C12, H4C13, H4C14, H4C15, H4C2, H4C3, H4C4, H4C5, H4C6, H4C8, H4C9, KDM6A]
R-HSA:6810159	HOXB2 chromatin is activated	REACTOME_Reactions_13.05.2021	5.7696e-23	6.20232e-20	3.12158e-08	4.05805e-07	[-1]	Group16	51.0204	25	[H3C1, H3C10, H3C11, H3C12, H3C2, H3C3, H3C4, H3C6, H3C7, H3C8, H4-16, H4C1, H4C11, H4C12, H4C13, H4C14, H4C15, H4C2, H4C3, H4C4, H4C5, H4C6, H4C8, H4C9, KDM6A]
R-HSA:212222	PRC2 recruits DNA methyltransferases	REACTOME_Reactions_13.05.2021	1.05834e-22	1.13666e-19	3.12158e-08	4.05805e-07	[-1]	Group16	53.3333	24	[H3C1, H3C10, H3C11, H3C12, H3C2, H3C3, H3C4, H3C6, H3C7, H3C8, H4-16, H4C1, H4C11, H4C12, H4C13, H4C14, H4C15, H4C2, H4C3, H4C4, H4C5, H4C6, H4C8, H4C9]
R-HSA:212269	DNMT1,3A,3B:PRC2 methylates cytosine and histone H3	REACTOME_Reactions_13.05.2021	1.05834e-22	1.13666e-19	3.12158e-08	4.05805e-07	[-1]	Group16	53.3333	24	[H3C1, H3C10, H3C11, H3C12, H3C2, H3C3, H3C4, H3C6, H3C7, H3C8, H4-16, H4C1, H4C11, H4C12, H4C13, H4C14, H4C15, H4C2, H4C3, H4C4, H4C5, H4C6, H4C8, H4C9]
R-HSA:3662335	EP300 acetylates histone H2A, H2B, H3, H4	REACTOME_Reactions_13.05.2021	1.05834e-22	1.13666e-19	3.12158e-08	4.05805e-07	[-1]	Group16	53.3333	24	[H3C1, H3C10, H3C11, H3C12, H3C2, H3C3, H3C4, H3C6, H3C7, H3C8, H4-16, H4C1, H4C11, H4C12, H4C13, H4C14, H4C15, H4C2, H4C3, H4C4, H4C5, H4C6, H4C8, H4C9]
R-HSA:3782637	HDAC8 deacetylates histones	REACTOME_Reactions_13.05.2021	1.05834e-22	1.13666e-19	3.12158e-08	4.05805e-07	[-1]	Group16	53.3333	24	[H3C1, H3C10, H3C11, H3C12, H3C2, H3C3, H3C4, H3C6, H3C7, H3C8, H4-16, H4C1, H4C11, H4C12, H4C13, H4C14, H4C15, H4C2, H4C3, H4C4, H4C5, H4C6, H4C8, H4C9]
R-HSA:3782655	HDAC10 deacetylates histone	REACTOME_Reactions_13.05.2021	1.05834e-22	1.13666e-19	3.12158e-08	4.05805e-07	[-1]	Group16	53.3333	24	[H3C1, H3C10, H3C11, H3C12, H3C2, H3C3, H3C4, H3C6, H3C7, H3C8, H4-16, H4C1, H4C11, H4C12, H4C13, H4C14, H4C15, H4C2, H4C3, H4C4, H4C5, H4C6, H4C8, H4C9]
R-HSA:8935730	RUNX1:CBFB, SIN3A(SIN3B), PRMT6 and HDAC1 bind the ITGA2B promoter	REACTOME_Reactions_13.05.2021	1.05834e-22	1.13666e-19	3.12158e-08	4.05805e-07	[-1]	Group16	53.3333	24	[H3C1, H3C10, H3C11, H3C12, H3C2, H3C3, H3C4, H3C6, H3C7, H3C8, H4-16, H4C1, H4C11, H4C12, H4C13, H4C14, H4C15, H4C2, H4C3, H4C4, H4C5, H4C6, H4C8, H4C9]
R-HSA:8936584	PRMT6 arginine methylates H3K4me2-Nucleosome at the ITGA2B gene promoter	REACTOME_Reactions_13.05.2021	1.05834e-22	1.13666e-19	3.12158e-08	4.05805e-07	[-1]	Group16	53.3333	24	[H3C1, H3C10, H3C11, H3C12, H3C2, H3C3, H3C4, H3C6, H3C7, H3C8, H4-16, H4C1, H4C11, H4C12, H4C13, H4C14, H4C15, H4C2, H4C3, H4C4, H4C5, H4C6, H4C8, H4C9]
R-HSA:8936599	RUNX1:CBFB, SIN3A(SIN3B), PRMT6 and HDAC1 bind the GP1BA promoter	REACTOME_Reactions_13.05.2021	1.05834e-22	1.13666e-19	3.12158e-08	4.05805e-07	[-1]	Group16	53.3333	24	[H3C1, H3C10, H3C11, H3C12, H3C2, H3C3, H3C4, H3C6, H3C7, H3C8, H4-16, H4C1, H4C11, H4C12, H4C13, H4C14, H4C15, H4C2, H4C3, H4C4, H4C5, H4C6, H4C8, H4C9]
R-HSA:8936608	PRMT6 arginine methylates H3K4me2-Nucleosome at the GP1BA gene promoter	REACTOME_Reactions_13.05.2021	1.05834e-22	1.13666e-19	3.12158e-08	4.05805e-07	[-1]	Group16	53.3333	24	[H3C1, H3C10, H3C11, H3C12, H3C2, H3C3, H3C4, H3C6, H3C7, H3C8, H4-16, H4C1, H4C11, H4C12, H4C13, H4C14, H4C15, H4C2, H4C3, H4C4, H4C5, H4C6, H4C8, H4C9]
R-HSA:8936989	RUNX1:CBFB, SIN3A(SIN3B), PRMT6 and HDAC1 bind the THBS1 gene promoter	REACTOME_Reactions_13.05.2021	1.05834e-22	1.13666e-19	3.12158e-08	4.05805e-07	[-1]	Group16	53.3333	24	[H3C1, H3C10, H3C11, H3C12, H3C2, H3C3, H3C4, H3C6, H3C7, H3C8, H4-16, H4C1, H4C11, H4C12, H4C13, H4C14, H4C15, H4C2, H4C3, H4C4, H4C5, H4C6, H4C8, H4C9]
R-HSA:8937022	PRMT6 arginine methylates H3K4me2-Nucleosome at the THBS1 gene promoter	REACTOME_Reactions_13.05.2021	1.05834e-22	1.13666e-19	3.12158e-08	4.05805e-07	[-1]	Group16	53.3333	24	[H3C1, H3C10, H3C11, H3C12, H3C2, H3C3, H3C4, H3C6, H3C7, H3C8, H4-16, H4C1, H4C11, H4C12, H4C13, H4C14, H4C15, H4C2, H4C3, H4C4, H4C5, H4C6, H4C8, H4C9]
R-HSA:8937113	PRMT6 arginine methylates H3K4me2-Nucleosome at the MIR27A gene promoter	REACTOME_Reactions_13.05.2021	1.05834e-22	1.13666e-19	3.12158e-08	4.05805e-07	[-1]	Group16	53.3333	24	[H3C1, H3C10, H3C11, H3C12, H3C2, H3C3, H3C4, H3C6, H3C7, H3C8, H4-16, H4C1, H4C11, H4C12, H4C13, H4C14, H4C15, H4C2, H4C3, H4C4, H4C5, H4C6, H4C8, H4C9]
R-HSA:8937118	RUNX1:CBFB, SIN3A(SIN3B), PRMT6 and HDAC1 bind the MIR27A gene promoter	REACTOME_Reactions_13.05.2021	1.05834e-22	1.13666e-19	3.12158e-08	4.05805e-07	[-1]	Group16	53.3333	24	[H3C1, H3C10, H3C11, H3C12, H3C2, H3C3, H3C4, H3C6, H3C7, H3C8, H4-16, H4C1, H4C11, H4C12, H4C13, H4C14, H4C15, H4C2, H4C3, H4C4, H4C5, H4C6, H4C8, H4C9]
R-HSA:9614811	Transcriptional Activation of the HCMV Genome	REACTOME_Reactions_13.05.2021	1.05834e-22	1.13666e-19	3.12158e-08	4.05805e-07	[-1]	Group16	53.3333	24	[H3C1, H3C10, H3C11, H3C12, H3C2, H3C3, H3C4, H3C6, H3C7, H3C8, H4-16, H4C1, H4C11, H4C12, H4C13, H4C14, H4C15, H4C2, H4C3, H4C4, H4C5, H4C6, H4C8, H4C9]
R-HSA:9698928	Late (L) Gene Expression	REACTOME_Reactions_13.05.2021	1.05834e-22	1.13666e-19	3.12158e-08	4.05805e-07	[-1]	Group16	53.3333	24	[H3C1, H3C10, H3C11, H3C12, H3C2, H3C3, H3C4, H3C6, H3C7, H3C8, H4-16, H4C1, H4C11, H4C12, H4C13, H4C14, H4C15, H4C2, H4C3, H4C4, H4C5, H4C6, H4C8, H4C9]
R-HSA:9710490	The GSDME gene promoter is hypermethylated	REACTOME_Reactions_13.05.2021	1.05834e-22	1.13666e-19	3.12158e-08	4.05805e-07	[-1]	Group16	53.3333	24	[H3C1, H3C10, H3C11, H3C12, H3C2, H3C3, H3C4, H3C6, H3C7, H3C8, H4-16, H4C1, H4C11, H4C12, H4C13, H4C14, H4C15, H4C2, H4C3, H4C4, H4C5, H4C6, H4C8, H4C9]
R-HSA:6810161	HOXA3 chromatin is activated	REACTOME_Reactions_13.05.2021	1.11388e-22	1.19519e-19	3.12158e-08	4.05805e-07	[-1]	Group16	50	25	[H3C1, H3C10, H3C11, H3C12, H3C2, H3C3, H3C4, H3C6, H3C7, H3C8, H4-16, H4C1, H4C11, H4C12, H4C13, H4C14, H4C15, H4C2, H4C3, H4C4, H4C5, H4C6, H4C8, H4C9, KDM6A]
R-HSA:3214815	HDACs deacetylate histones	REACTOME_Pathways_13.05.2021	1.31602e-22	1.41077e-19	3.12158e-08	4.05805e-07	[-1]	Group16	44.2623	27	[H3C1, H3C10, H3C11, H3C12, H3C2, H3C3, H3C4, H3C6, H3C7, H3C8, H4-16, H4C1, H4C11, H4C12, H4C13, H4C14, H4C15, H4C2, H4C3, H4C4, H4C5, H4C6, H4C8, H4C9, MBD3, MTA1, TBL1X]
R-HSA:2299718	Condensation of Prophase Chromosomes	REACTOME_Pathways_13.05.2021	2.13602e-22	2.28768e-19	3.12158e-08	4.05805e-07	[-1]	Group16	52.1739	24	[H3C1, H3C10, H3C11, H3C12, H3C2, H3C3, H3C4, H3C6, H3C7, H3C8, H4-16, H4C1, H4C11, H4C12, H4C13, H4C14, H4C15, H4C2, H4C3, H4C4, H4C5, H4C6, H4C8, H4C9]
R-HSA:3364026	SET1 complex trimethylates H3K4 at the MYC gene	REACTOME_Reactions_13.05.2021	2.13602e-22	2.28768e-19	3.12158e-08	4.05805e-07	[-1]	Group16	52.1739	24	[H3C1, H3C10, H3C11, H3C12, H3C2, H3C3, H3C4, H3C6, H3C7, H3C8, H4-16, H4C1, H4C11, H4C12, H4C13, H4C14, H4C15, H4C2, H4C3, H4C4, H4C5, H4C6, H4C8, H4C9]
R-HSA:9009371	Binding of AP1 transcriptional activator complexes to CCND1 promoter	REACTOME_Reactions_13.05.2021	2.13602e-22	2.28768e-19	3.12158e-08	4.05805e-07	[-1]	Group16	52.1739	24	[H3C1, H3C10, H3C11, H3C12, H3C2, H3C3, H3C4, H3C6, H3C7, H3C8, H4-16, H4C1, H4C11, H4C12, H4C13, H4C14, H4C15, H4C2, H4C3, H4C4, H4C5, H4C6, H4C8, H4C9]
R-HSA:9621073	Immediate Early (IE) Gene Expression	REACTOME_Reactions_13.05.2021	2.13602e-22	2.28768e-19	3.12158e-08	4.05805e-07	[-1]	Group16	52.1739	24	[H3C1, H3C10, H3C11, H3C12, H3C2, H3C3, H3C4, H3C6, H3C7, H3C8, H4-16, H4C1, H4C11, H4C12, H4C13, H4C14, H4C15, H4C2, H4C3, H4C4, H4C5, H4C6, H4C8, H4C9]
R-HSA:9623096	Delayed Early (DE) Gene Expression	REACTOME_Reactions_13.05.2021	2.13602e-22	2.28768e-19	3.12158e-08	4.05805e-07	[-1]	Group16	52.1739	24	[H3C1, H3C10, H3C11, H3C12, H3C2, H3C3, H3C4, H3C6, H3C7, H3C8, H4-16, H4C1, H4C11, H4C12, H4C13, H4C14, H4C15, H4C2, H4C3, H4C4, H4C5, H4C6, H4C8, H4C9]
R-HSA:5250913	Positive epigenetic regulation of rRNA expression	REACTOME_Pathways_13.05.2021	2.25052e-22	2.40806e-19	3.12158e-08	4.05805e-07	[-1]	Group16	43.5484	27	[H3C1, H3C10, H3C11, H3C12, H3C2, H3C3, H3C4, H3C6, H3C7, H3C8, H4-16, H4C1, H4C11, H4C12, H4C13, H4C14, H4C15, H4C2, H4C3, H4C4, H4C5, H4C6, H4C8, H4C9, MBD3, MTA1, TBP]
R-HSA:5617874	HOXD4 gene is transcribed	REACTOME_Reactions_13.05.2021	3.14504e-22	3.36205e-19	3.12158e-08	4.05805e-07	[-1]	Group16	45.614	26	[H3C1, H3C10, H3C11, H3C12, H3C2, H3C3, H3C4, H3C6, H3C7, H3C8, H4-16, H4C1, H4C11, H4C12, H4C13, H4C14, H4C15, H4C2, H4C3, H4C4, H4C5, H4C6, H4C8, H4C9, KDM6A, PAX6]
R-HSA:433672	NoRC:HDAC:DNMT deacetylates histone H4 and methylates histone H3	REACTOME_Reactions_13.05.2021	4.21327e-22	4.49977e-19	3.12158e-08	4.05805e-07	[-1]	Group16	51.0638	24	[H3C1, H3C10, H3C11, H3C12, H3C2, H3C3, H3C4, H3C6, H3C7, H3C8, H4-16, H4C1, H4C11, H4C12, H4C13, H4C14, H4C15, H4C2, H4C3, H4C4, H4C5, H4C6, H4C8, H4C9]
R-HSA:5227490	NoRC:HDAC:DNMT methylates cytosine of the rRNA genes	REACTOME_Reactions_13.05.2021	4.21327e-22	4.49977e-19	3.12158e-08	4.05805e-07	[-1]	Group16	51.0638	24	[H3C1, H3C10, H3C11, H3C12, H3C2, H3C3, H3C4, H3C6, H3C7, H3C8, H4-16, H4C1, H4C11, H4C12, H4C13, H4C14, H4C15, H4C2, H4C3, H4C4, H4C5, H4C6, H4C8, H4C9]
R-HSA:9009378	Estrogen-responsive CCND1 gene expression	REACTOME_Reactions_13.05.2021	4.21327e-22	4.49977e-19	3.12158e-08	4.05805e-07	[-1]	Group16	51.0638	24	[H3C1, H3C10, H3C11, H3C12, H3C2, H3C3, H3C4, H3C6, H3C7, H3C8, H4-16, H4C1, H4C11, H4C12, H4C13, H4C14, H4C15, H4C2, H4C3, H4C4, H4C5, H4C6, H4C8, H4C9]
R-HSA:3769447	HDAC1:2-containing complex deacetylate histones	REACTOME_Reactions_13.05.2021	5.50278e-22	5.87146e-19	3.12158e-08	4.05805e-07	[-1]	Group16	44.8276	26	[H3C1, H3C10, H3C11, H3C12, H3C2, H3C3, H3C4, H3C6, H3C7, H3C8, H4-16, H4C1, H4C11, H4C12, H4C13, H4C14, H4C15, H4C2, H4C3, H4C4, H4C5, H4C6, H4C8, H4C9, MBD3, MTA1]
R-HSA:5617866	HOXC4 gene is transcribed	REACTOME_Reactions_13.05.2021	7.16431e-22	7.63716e-19	3.12158e-08	4.05805e-07	[-1]	Group16	47.1698	25	[H3C1, H3C10, H3C11, H3C12, H3C2, H3C3, H3C4, H3C6, H3C7, H3C8, H4-16, H4C1, H4C11, H4C12, H4C13, H4C14, H4C15, H4C2, H4C3, H4C4, H4C5, H4C6, H4C8, H4C9, KDM6A]
R-HSA:212252	Polycomb Repressive Complex 2 (PRC2) Is recruited to chromatin	REACTOME_Reactions_13.05.2021	8.13379e-22	8.66249e-19	3.12158e-08	4.05805e-07	[-1]	Group16	50	24	[H3C1, H3C10, H3C11, H3C12, H3C2, H3C3, H3C4, H3C6, H3C7, H3C8, H4-16, H4C1, H4C11, H4C12, H4C13, H4C14, H4C15, H4C2, H4C3, H4C4, H4C5, H4C6, H4C8, H4C9]
R-HSA:212263	PRC2 trimethylates histone H3 at lysine-27	REACTOME_Reactions_13.05.2021	8.13379e-22	8.66249e-19	3.12158e-08	4.05805e-07	[-1]	Group16	50	24	[H3C1, H3C10, H3C11, H3C12, H3C2, H3C3, H3C4, H3C6, H3C7, H3C8, H4-16, H4C1, H4C11, H4C12, H4C13, H4C14, H4C15, H4C2, H4C3, H4C4, H4C5, H4C6, H4C8, H4C9]
R-HSA:5578742	AGO1,2:small RNA complexes interact with chromatin	REACTOME_Reactions_13.05.2021	8.13379e-22	8.66249e-19	3.12158e-08	4.05805e-07	[-1]	Group16	50	24	[H3C1, H3C10, H3C11, H3C12, H3C2, H3C3, H3C4, H3C6, H3C7, H3C8, H4-16, H4C1, H4C11, H4C12, H4C13, H4C14, H4C15, H4C2, H4C3, H4C4, H4C5, H4C6, H4C8, H4C9]
R-HSA:5617462	HOXD1 gene is transcribed	REACTOME_Reactions_13.05.2021	8.13379e-22	8.66249e-19	3.12158e-08	4.05805e-07	[-1]	Group16	50	24	[H3C1, H3C10, H3C11, H3C12, H3C2, H3C3, H3C4, H3C6, H3C7, H3C8, H4-16, H4C1, H4C11, H4C12, H4C13, H4C14, H4C15, H4C2, H4C3, H4C4, H4C5, H4C6, H4C8, H4C9]
R-HSA:5617642	HOXD3 gene is transcribed	REACTOME_Reactions_13.05.2021	8.13379e-22	8.66249e-19	3.12158e-08	4.05805e-07	[-1]	Group16	50	24	[H3C1, H3C10, H3C11, H3C12, H3C2, H3C3, H3C4, H3C6, H3C7, H3C8, H4-16, H4C1, H4C11, H4C12, H4C13, H4C14, H4C15, H4C2, H4C3, H4C4, H4C5, H4C6, H4C8, H4C9]
R-HSA:9710421	Defective pyroptosis	REACTOME_Pathways_13.05.2021	8.13379e-22	8.66249e-19	3.12158e-08	4.05805e-07	[-1]	Group16	50	24	[H3C1, H3C10, H3C11, H3C12, H3C2, H3C3, H3C4, H3C6, H3C7, H3C8, H4-16, H4C1, H4C11, H4C12, H4C13, H4C14, H4C15, H4C2, H4C3, H4C4, H4C5, H4C6, H4C8, H4C9]
R-HSA:5250938	B-WICH:histone acetyltransferase acetylates histone H3 at lysine-9	REACTOME_Reactions_13.05.2021	1.28774e-21	1.37016e-18	3.12158e-08	4.05805e-07	[-1]	Group16	46.2963	25	[H3C1, H3C10, H3C11, H3C12, H3C2, H3C3, H3C4, H3C6, H3C7, H3C8, H4-16, H4C1, H4C11, H4C12, H4C13, H4C14, H4C15, H4C2, H4C3, H4C4, H4C5, H4C6, H4C8, H4C9, TBP]
R-HSA:5617484	EGR2 (KROX20) activates HOXA2 expression	REACTOME_Reactions_13.05.2021	1.28774e-21	1.37016e-18	3.12158e-08	4.05805e-07	[-1]	Group16	46.2963	25	[H3C1, H3C10, H3C11, H3C12, H3C2, H3C3, H3C4, H3C6, H3C7, H3C8, H4-16, H4C1, H4C11, H4C12, H4C13, H4C14, H4C15, H4C2, H4C3, H4C4, H4C5, H4C6, H4C8, H4C9, KDM6A]
R-HSA:5617492	EGR2 (KROX20) activates HOXB2 expression	REACTOME_Reactions_13.05.2021	1.28774e-21	1.37016e-18	3.12158e-08	4.05805e-07	[-1]	Group16	46.2963	25	[H3C1, H3C10, H3C11, H3C12, H3C2, H3C3, H3C4, H3C6, H3C7, H3C8, H4-16, H4C1, H4C11, H4C12, H4C13, H4C14, H4C15, H4C2, H4C3, H4C4, H4C5, H4C6, H4C8, H4C9, KDM6A]
R-HSA:9614816	Latent Transcriptinally Repressed HCMV Genome	REACTOME_Reactions_13.05.2021	1.28774e-21	1.37016e-18	3.12158e-08	4.05805e-07	[-1]	Group16	46.2963	25	[H3C1, H3C10, H3C11, H3C12, H3C2, H3C3, H3C4, H3C6, H3C7, H3C8, H4-16, H4C1, H4C11, H4C12, H4C13, H4C14, H4C15, H4C2, H4C3, H4C4, H4C5, H4C6, H4C8, H4C9, TBL1X]
R-HSA:212300	PRC2 methylates histones and DNA	REACTOME_Pathways_13.05.2021	1.53883e-21	1.63578e-18	3.12158e-08	4.05805e-07	[-1]	Group16	48.9796	24	[H3C1, H3C10, H3C11, H3C12, H3C2, H3C3, H3C4, H3C6, H3C7, H3C8, H4-16, H4C1, H4C11, H4C12, H4C13, H4C14, H4C15, H4C2, H4C3, H4C4, H4C5, H4C6, H4C8, H4C9]
R-HSA:201722	Formation of the beta-catenin:TCF transactivating complex	REACTOME_Pathways_13.05.2021	2.27892e-21	2.42022e-18	3.12158e-08	4.05805e-07	[-1]	Group16	45.4545	25	[AXIN2, H3C1, H3C10, H3C11, H3C12, H3C2, H3C3, H3C4, H3C6, H3C7, H3C8, H4-16, H4C1, H4C11, H4C12, H4C13, H4C14, H4C15, H4C2, H4C3, H4C4, H4C5, H4C6, H4C8, H4C9]
R-HSA:5250924	B-WICH complex positively regulates rRNA expression	REACTOME_Pathways_13.05.2021	2.27892e-21	2.42022e-18	3.12158e-08	4.05805e-07	[-1]	Group16	45.4545	25	[H3C1, H3C10, H3C11, H3C12, H3C2, H3C3, H3C4, H3C6, H3C7, H3C8, H4-16, H4C1, H4C11, H4C12, H4C13, H4C14, H4C15, H4C2, H4C3, H4C4, H4C5, H4C6, H4C8, H4C9, TBP]
R-HSA:5617867	HOXB4 gene is transcribed	REACTOME_Reactions_13.05.2021	2.27892e-21	2.42022e-18	3.12158e-08	4.05805e-07	[-1]	Group16	45.4545	25	[H3C1, H3C10, H3C11, H3C12, H3C2, H3C3, H3C4, H3C6, H3C7, H3C8, H4-16, H4C1, H4C11, H4C12, H4C13, H4C14, H4C15, H4C2, H4C3, H4C4, H4C5, H4C6, H4C8, H4C9, KDM6A]
R-HSA:5617896	Retinoic acid activates HOXD4 chromatin	REACTOME_Reactions_13.05.2021	2.72197e-21	2.88801e-18	3.12158e-08	4.05805e-07	[-1]	Group16	42.623	26	[H3C1, H3C10, H3C11, H3C12, H3C2, H3C3, H3C4, H3C6, H3C7, H3C8, H4-16, H4C1, H4C11, H4C12, H4C13, H4C14, H4C15, H4C2, H4C3, H4C4, H4C5, H4C6, H4C8, H4C9, KDM6A, PAX6]
R-HSA:8935740	RUNX1 and GATA1 bind the promoter of the ITGA2B gene	REACTOME_Reactions_13.05.2021	2.85648e-21	3.02787e-18	3.12158e-08	4.05805e-07	[-1]	Group16	48	24	[H3C1, H3C10, H3C11, H3C12, H3C2, H3C3, H3C4, H3C6, H3C7, H3C8, H4-16, H4C1, H4C11, H4C12, H4C13, H4C14, H4C15, H4C2, H4C3, H4C4, H4C5, H4C6, H4C8, H4C9]
R-HSA:8936481	Core MLL complex methylates H3K4Me2-Nucleosome at the ITGA2B gene promoter	REACTOME_Reactions_13.05.2021	2.85648e-21	3.02787e-18	3.12158e-08	4.05805e-07	[-1]	Group16	48	24	[H3C1, H3C10, H3C11, H3C12, H3C2, H3C3, H3C4, H3C6, H3C7, H3C8, H4-16, H4C1, H4C11, H4C12, H4C13, H4C14, H4C15, H4C2, H4C3, H4C4, H4C5, H4C6, H4C8, H4C9]
R-HSA:8936616	RUNX1 and GATA1 bind the promoter of the GP1BA gene	REACTOME_Reactions_13.05.2021	2.85648e-21	3.02787e-18	3.12158e-08	4.05805e-07	[-1]	Group16	48	24	[H3C1, H3C10, H3C11, H3C12, H3C2, H3C3, H3C4, H3C6, H3C7, H3C8, H4-16, H4C1, H4C11, H4C12, H4C13, H4C14, H4C15, H4C2, H4C3, H4C4, H4C5, H4C6, H4C8, H4C9]
R-HSA:8936621	Core MLL complex methylates H3K4Me2-Nucleosome at the GP1BA gene promoter	REACTOME_Reactions_13.05.2021	2.85648e-21	3.02787e-18	3.12158e-08	4.05805e-07	[-1]	Group16	48	24	[H3C1, H3C10, H3C11, H3C12, H3C2, H3C3, H3C4, H3C6, H3C7, H3C8, H4-16, H4C1, H4C11, H4C12, H4C13, H4C14, H4C15, H4C2, H4C3, H4C4, H4C5, H4C6, H4C8, H4C9]
R-HSA:8936979	RUNX1 and GATA1 bind the promoter of the THBS1 gene	REACTOME_Reactions_13.05.2021	2.85648e-21	3.02787e-18	3.12158e-08	4.05805e-07	[-1]	Group16	48	24	[H3C1, H3C10, H3C11, H3C12, H3C2, H3C3, H3C4, H3C6, H3C7, H3C8, H4-16, H4C1, H4C11, H4C12, H4C13, H4C14, H4C15, H4C2, H4C3, H4C4, H4C5, H4C6, H4C8, H4C9]
R-HSA:8937016	Core MLL complex methylates H3K4Me2-Nucleosome at the THBS1 gene promoter	REACTOME_Reactions_13.05.2021	2.85648e-21	3.02787e-18	3.12158e-08	4.05805e-07	[-1]	Group16	48	24	[H3C1, H3C10, H3C11, H3C12, H3C2, H3C3, H3C4, H3C6, H3C7, H3C8, H4-16, H4C1, H4C11, H4C12, H4C13, H4C14, H4C15, H4C2, H4C3, H4C4, H4C5, H4C6, H4C8, H4C9]
R-HSA:8937037	RUNX1 and GATA1 bind the promoter of the MIR27A gene	REACTOME_Reactions_13.05.2021	2.85648e-21	3.02787e-18	3.12158e-08	4.05805e-07	[-1]	Group16	48	24	[H3C1, H3C10, H3C11, H3C12, H3C2, H3C3, H3C4, H3C6, H3C7, H3C8, H4-16, H4C1, H4C11, H4C12, H4C13, H4C14, H4C15, H4C2, H4C3, H4C4, H4C5, H4C6, H4C8, H4C9]
R-HSA:8937050	Core MLL complex methylates H3K4Me2-Nucleosome at the MIR27A gene promoter	REACTOME_Reactions_13.05.2021	2.85648e-21	3.02787e-18	3.12158e-08	4.05805e-07	[-1]	Group16	48	24	[H3C1, H3C10, H3C11, H3C12, H3C2, H3C3, H3C4, H3C6, H3C7, H3C8, H4-16, H4C1, H4C11, H4C12, H4C13, H4C14, H4C15, H4C2, H4C3, H4C4, H4C5, H4C6, H4C8, H4C9]
R-HSA:5617471	HOXA1 gene is transcribed	REACTOME_Reactions_13.05.2021	3.97387e-21	4.20833e-18	3.12158e-08	4.05805e-07	[-1]	Group16	44.6429	25	[H3C1, H3C10, H3C11, H3C12, H3C2, H3C3, H3C4, H3C6, H3C7, H3C8, H4-16, H4C1, H4C11, H4C12, H4C13, H4C14, H4C15, H4C2, H4C3, H4C4, H4C5, H4C6, H4C8, H4C9, KDM6A]
R-HSA:5617661	MAFB:JUN and EGR2 activate HOXB3 expression	REACTOME_Reactions_13.05.2021	3.97387e-21	4.20833e-18	3.12158e-08	4.05805e-07	[-1]	Group16	44.6429	25	[H3C1, H3C10, H3C11, H3C12, H3C2, H3C3, H3C4, H3C6, H3C7, H3C8, H4-16, H4C1, H4C11, H4C12, H4C13, H4C14, H4C15, H4C2, H4C3, H4C4, H4C5, H4C6, H4C8, H4C9, KDM6A]
R-HSA:5617672	HOXB3 gene is transcribed	REACTOME_Reactions_13.05.2021	3.97387e-21	4.20833e-18	3.12158e-08	4.05805e-07	[-1]	Group16	44.6429	25	[H3C1, H3C10, H3C11, H3C12, H3C2, H3C3, H3C4, H3C6, H3C7, H3C8, H4-16, H4C1, H4C11, H4C12, H4C13, H4C14, H4C15, H4C2, H4C3, H4C4, H4C5, H4C6, H4C8, H4C9, KDM6A]
R-HSA:5617887	HOXC4 chromatin is activated	REACTOME_Reactions_13.05.2021	3.97387e-21	4.20833e-18	3.12158e-08	4.05805e-07	[-1]	Group16	44.6429	25	[H3C1, H3C10, H3C11, H3C12, H3C2, H3C3, H3C4, H3C6, H3C7, H3C8, H4-16, H4C1, H4C11, H4C12, H4C13, H4C14, H4C15, H4C2, H4C3, H4C4, H4C5, H4C6, H4C8, H4C9, KDM6A]
R-HSA:5621002	HOXB1 activates HOXB2 expression	REACTOME_Reactions_13.05.2021	3.97387e-21	4.20833e-18	3.12158e-08	4.05805e-07	[-1]	Group16	44.6429	25	[H3C1, H3C10, H3C11, H3C12, H3C2, H3C3, H3C4, H3C6, H3C7, H3C8, H4-16, H4C1, H4C11, H4C12, H4C13, H4C14, H4C15, H4C2, H4C3, H4C4, H4C5, H4C6, H4C8, H4C9, KDM6A]
R-HSA:5621010	HOXB1 activates HOXA2 expression	REACTOME_Reactions_13.05.2021	3.97387e-21	4.20833e-18	3.12158e-08	4.05805e-07	[-1]	Group16	44.6429	25	[H3C1, H3C10, H3C11, H3C12, H3C2, H3C3, H3C4, H3C6, H3C7, H3C8, H4-16, H4C1, H4C11, H4C12, H4C13, H4C14, H4C15, H4C2, H4C3, H4C4, H4C5, H4C6, H4C8, H4C9, KDM6A]
R-HSA:3214841	PKMTs methylate histone lysines	REACTOME_Pathways_13.05.2021	5.20809e-21	5.51016e-18	3.12158e-08	4.05805e-07	[-1]	Group16	47.0588	24	[H3C1, H3C10, H3C11, H3C12, H3C2, H3C3, H3C4, H3C6, H3C7, H3C8, H4-16, H4C1, H4C11, H4C12, H4C13, H4C14, H4C15, H4C2, H4C3, H4C4, H4C5, H4C6, H4C8, H4C9]
R-HSA:3223200	Demethylation of H3K27Me3 by KDM6B stimulates p16INK4A transcription, while binding of PRC1.4 complex to H3K27Me3 represses p16INK4A transcription	REACTOME_Reactions_13.05.2021	5.20809e-21	5.51016e-18	3.12158e-08	4.05805e-07	[-1]	Group16	47.0588	24	[H3C1, H3C10, H3C11, H3C12, H3C2, H3C3, H3C4, H3C6, H3C7, H3C8, H4-16, H4C1, H4C11, H4C12, H4C13, H4C14, H4C15, H4C2, H4C3, H4C4, H4C5, H4C6, H4C8, H4C9]
R-HSA:3229089	PRC1.4 complex binds H3K27Me3 nucleosomes on CDKN2A promoter	REACTOME_Reactions_13.05.2021	5.20809e-21	5.51016e-18	3.12158e-08	4.05805e-07	[-1]	Group16	47.0588	24	[H3C1, H3C10, H3C11, H3C12, H3C2, H3C3, H3C4, H3C6, H3C7, H3C8, H4-16, H4C1, H4C11, H4C12, H4C13, H4C14, H4C15, H4C2, H4C3, H4C4, H4C5, H4C6, H4C8, H4C9]
R-HSA:5617445	HOXD1 chromatin is activated	REACTOME_Reactions_13.05.2021	5.20809e-21	5.51016e-18	3.12158e-08	4.05805e-07	[-1]	Group16	47.0588	24	[H3C1, H3C10, H3C11, H3C12, H3C2, H3C3, H3C4, H3C6, H3C7, H3C8, H4-16, H4C1, H4C11, H4C12, H4C13, H4C14, H4C15, H4C2, H4C3, H4C4, H4C5, H4C6, H4C8, H4C9]
R-HSA:5617650	HOXD3 chromatin is activated	REACTOME_Reactions_13.05.2021	5.20809e-21	5.51016e-18	3.12158e-08	4.05805e-07	[-1]	Group16	47.0588	24	[H3C1, H3C10, H3C11, H3C12, H3C2, H3C3, H3C4, H3C6, H3C7, H3C8, H4-16, H4C1, H4C11, H4C12, H4C13, H4C14, H4C15, H4C2, H4C3, H4C4, H4C5, H4C6, H4C8, H4C9]
R-HSA:5617877	HOXA4 gene is transcribed	REACTOME_Reactions_13.05.2021	5.20809e-21	5.51016e-18	3.12158e-08	4.05805e-07	[-1]	Group16	47.0588	24	[H3C1, H3C10, H3C11, H3C12, H3C2, H3C3, H3C4, H3C6, H3C7, H3C8, H4-16, H4C1, H4C11, H4C12, H4C13, H4C14, H4C15, H4C2, H4C3, H4C4, H4C5, H4C6, H4C8, H4C9]
R-HSA:912446	Meiotic recombination	REACTOME_Pathways_13.05.2021	5.20809e-21	5.51016e-18	3.12158e-08	4.05805e-07	[-1]	Group16	47.0588	24	[H3C1, H3C10, H3C11, H3C12, H3C2, H3C3, H3C4, H3C6, H3C7, H3C8, H4-16, H4C1, H4C11, H4C12, H4C13, H4C14, H4C15, H4C2, H4C3, H4C4, H4C5, H4C6, H4C8, H4C9]
R-HSA:9614810	Activation of Latent HCMV Genome	REACTOME_Reactions_13.05.2021	5.20809e-21	5.51016e-18	3.12158e-08	4.05805e-07	[-1]	Group16	47.0588	24	[H3C1, H3C10, H3C11, H3C12, H3C2, H3C3, H3C4, H3C6, H3C7, H3C8, H4-16, H4C1, H4C11, H4C12, H4C13, H4C14, H4C15, H4C2, H4C3, H4C4, H4C5, H4C6, H4C8, H4C9]
R-HSA:5617483	HOXA2 gene is transcribed	REACTOME_Reactions_13.05.2021	6.83275e-21	7.22222e-18	3.12158e-08	4.05805e-07	[-1]	Group16	43.8596	25	[H3C1, H3C10, H3C11, H3C12, H3C2, H3C3, H3C4, H3C6, H3C7, H3C8, H4-16, H4C1, H4C11, H4C12, H4C13, H4C14, H4C15, H4C2, H4C3, H4C4, H4C5, H4C6, H4C8, H4C9, KDM6A]
R-HSA:5617486	HOXB2 gene is transcribed	REACTOME_Reactions_13.05.2021	6.83275e-21	7.22222e-18	3.12158e-08	4.05805e-07	[-1]	Group16	43.8596	25	[H3C1, H3C10, H3C11, H3C12, H3C2, H3C3, H3C4, H3C6, H3C7, H3C8, H4-16, H4C1, H4C11, H4C12, H4C13, H4C14, H4C15, H4C2, H4C3, H4C4, H4C5, H4C6, H4C8, H4C9, KDM6A]
R-HSA:73854	RNA Polymerase I Promoter Clearance	REACTOME_Pathways_13.05.2021	7.03257e-21	7.42639e-18	3.12158e-08	4.05805e-07	[-1]	Group16	39.1304	27	[H3C1, H3C10, H3C11, H3C12, H3C2, H3C3, H3C4, H3C6, H3C7, H3C8, H4-16, H4C1, H4C11, H4C12, H4C13, H4C14, H4C15, H4C2, H4C3, H4C4, H4C5, H4C6, H4C8, H4C9, MBD3, MTA1, TBP]
R-HSA:4570485	SUMOylation of Histone H4 with SUMO3	REACTOME_Reactions_13.05.2021	7.56335e-21	7.97934e-18	3.12158e-08	4.05805e-07	[-1]	Group16	93.75	15	[H4-16, H4C1, H4C11, H4C12, H4C13, H4C14, H4C15, H4C2, H4C3, H4C4, H4C5, H4C6, H4C8, H4C9, UBE2I]
R-HSA:4570496	SUMOylation of Histone H4 with SUMO1	REACTOME_Reactions_13.05.2021	7.56335e-21	7.97934e-18	3.12158e-08	4.05805e-07	[-1]	Group16	93.75	15	[H4-16, H4C1, H4C11, H4C12, H4C13, H4C14, H4C15, H4C2, H4C3, H4C4, H4C5, H4C6, H4C8, H4C9, UBE2I]
R-HSA:3229102	p-MAPKAPK3 phosphorylates BMI1	REACTOME_Reactions_13.05.2021	9.33609e-21	9.84024e-18	3.12158e-08	4.05805e-07	[-1]	Group16	46.1538	24	[H3C1, H3C10, H3C11, H3C12, H3C2, H3C3, H3C4, H3C6, H3C7, H3C8, H4-16, H4C1, H4C11, H4C12, H4C13, H4C14, H4C15, H4C2, H4C3, H4C4, H4C5, H4C6, H4C8, H4C9]
R-HSA:8935731	ITGA2B gene transcription is stimulated by the complex of RUNX1, GATA1 and PRMT1 and inhibited by the complex of RUNX1, SIN3A and PRMT6	REACTOME_Reactions_13.05.2021	9.33609e-21	9.84024e-18	3.12158e-08	4.05805e-07	[-1]	Group16	46.1538	24	[H3C1, H3C10, H3C11, H3C12, H3C2, H3C3, H3C4, H3C6, H3C7, H3C8, H4-16, H4C1, H4C11, H4C12, H4C13, H4C14, H4C15, H4C2, H4C3, H4C4, H4C5, H4C6, H4C8, H4C9]
R-HSA:8936628	GP1BA gene transcription is stimulated by the complex containing RUNX1, PRMT1 and GATA1 and inhibited by the complex of RUNX1, SIN3A and PRMT6	REACTOME_Reactions_13.05.2021	9.33609e-21	9.84024e-18	3.12158e-08	4.05805e-07	[-1]	Group16	46.1538	24	[H3C1, H3C10, H3C11, H3C12, H3C2, H3C3, H3C4, H3C6, H3C7, H3C8, H4-16, H4C1, H4C11, H4C12, H4C13, H4C14, H4C15, H4C2, H4C3, H4C4, H4C5, H4C6, H4C8, H4C9]
R-HSA:8936995	THBS1 gene transcription is stimulated by the complex containing RUNX1, PRMT1 and GATA1 and inhibited by the complex of RUNX1, SIN3A and PRMT6	REACTOME_Reactions_13.05.2021	9.33609e-21	9.84024e-18	3.12158e-08	4.05805e-07	[-1]	Group16	46.1538	24	[H3C1, H3C10, H3C11, H3C12, H3C2, H3C3, H3C4, H3C6, H3C7, H3C8, H4-16, H4C1, H4C11, H4C12, H4C13, H4C14, H4C15, H4C2, H4C3, H4C4, H4C5, H4C6, H4C8, H4C9]
R-HSA:8937097	MIR27A gene transcription is stimulated by the complex containing RUNX1, PRMT1 and GATA1 and inhibited by the complex of RUNX1, SIN3A and PRMT6	REACTOME_Reactions_13.05.2021	9.33609e-21	9.84024e-18	3.12158e-08	4.05805e-07	[-1]	Group16	46.1538	24	[H3C1, H3C10, H3C11, H3C12, H3C2, H3C3, H3C4, H3C6, H3C7, H3C8, H4-16, H4C1, H4C11, H4C12, H4C13, H4C14, H4C15, H4C2, H4C3, H4C4, H4C5, H4C6, H4C8, H4C9]
R-HSA:73864	RNA Polymerase I Transcription	REACTOME_Pathways_13.05.2021	1.10518e-20	1.16376e-17	3.12158e-08	4.05805e-07	[-1]	Group16	38.5714	27	[H3C1, H3C10, H3C11, H3C12, H3C2, H3C3, H3C4, H3C6, H3C7, H3C8, H4-16, H4C1, H4C11, H4C12, H4C13, H4C14, H4C15, H4C2, H4C3, H4C4, H4C5, H4C6, H4C8, H4C9, MBD3, MTA1, TBP]
R-HSA:5617641	MAFB (KREISLER) and HOXB1:PBX1:PKNOX1 (HOXB1:PBX1:PREP1) activate HOXA3 expression	REACTOME_Reactions_13.05.2021	1.15922e-20	1.2195e-17	3.12158e-08	4.05805e-07	[-1]	Group16	43.1034	25	[H3C1, H3C10, H3C11, H3C12, H3C2, H3C3, H3C4, H3C6, H3C7, H3C8, H4-16, H4C1, H4C11, H4C12, H4C13, H4C14, H4C15, H4C2, H4C3, H4C4, H4C5, H4C6, H4C8, H4C9, KDM6A]
R-HSA:5617676	HOXA3 gene is transcribed	REACTOME_Reactions_13.05.2021	1.15922e-20	1.2195e-17	3.12158e-08	4.05805e-07	[-1]	Group16	43.1034	25	[H3C1, H3C10, H3C11, H3C12, H3C2, H3C3, H3C4, H3C6, H3C7, H3C8, H4-16, H4C1, H4C11, H4C12, H4C13, H4C14, H4C15, H4C2, H4C3, H4C4, H4C5, H4C6, H4C8, H4C9, KDM6A]
R-HSA:5617859	Retinoic acid activates HOXB4 chromatin	REACTOME_Reactions_13.05.2021	1.15922e-20	1.2195e-17	3.12158e-08	4.05805e-07	[-1]	Group16	43.1034	25	[H3C1, H3C10, H3C11, H3C12, H3C2, H3C3, H3C4, H3C6, H3C7, H3C8, H4-16, H4C1, H4C11, H4C12, H4C13, H4C14, H4C15, H4C2, H4C3, H4C4, H4C5, H4C6, H4C8, H4C9, KDM6A]
R-HSA:5693644	HOXB1 maintains activation of HOXB1 chromatin	REACTOME_Reactions_13.05.2021	1.15922e-20	1.2195e-17	3.12158e-08	4.05805e-07	[-1]	Group16	43.1034	25	[H3C1, H3C10, H3C11, H3C12, H3C2, H3C3, H3C4, H3C6, H3C7, H3C8, H4-16, H4C1, H4C11, H4C12, H4C13, H4C14, H4C15, H4C2, H4C3, H4C4, H4C5, H4C6, H4C8, H4C9, KDM6A]
R-HSA:3321883	MSL acetylates histone H4	REACTOME_Reactions_13.05.2021	1.31591e-20	1.38302e-17	3.12158e-08	4.05805e-07	[-1]	Group16	100	14	[H4-16, H4C1, H4C11, H4C12, H4C13, H4C14, H4C15, H4C2, H4C3, H4C4, H4C5, H4C6, H4C8, H4C9]
R-HSA:5423038	SETD8 (KMT5A) methylates lysine-21 of histone H4 (H4K20)	REACTOME_Reactions_13.05.2021	1.31591e-20	1.38302e-17	1.38969e-05	0.000111175	[-1]	Group15	100	14	[H4-16, H4C1, H4C11, H4C12, H4C13, H4C14, H4C15, H4C2, H4C3, H4C4, H4C5, H4C6, H4C8, H4C9]
R-HSA:5423117	PHF8 demethylates MeK21-histone H4	REACTOME_Reactions_13.05.2021	1.31591e-20	1.38302e-17	3.12158e-08	4.05805e-07	[-1]	Group16	100	14	[H4-16, H4C1, H4C11, H4C12, H4C13, H4C14, H4C15, H4C2, H4C3, H4C4, H4C5, H4C6, H4C8, H4C9]
R-HSA:1912422	Pre-NOTCH Expression and Processing	REACTOME_Pathways_13.05.2021	1.64696e-20	1.72931e-17	3.12158e-08	4.05805e-07	[-1]	Group16	45.283	24	[H3C1, H3C10, H3C11, H3C12, H3C2, H3C3, H3C4, H3C6, H3C7, H3C8, H4-16, H4C1, H4C11, H4C12, H4C13, H4C14, H4C15, H4C2, H4C3, H4C4, H4C5, H4C6, H4C8, H4C9]
GO:1990000	amyloid fibril formation	GO_BiologicalProcess-EBI-UniProt-GOA-ACAP-ARAP_13.05.2021_00h00	1.7216e-20	1.80595e-17	3.12158e-08	4.05805e-07	[4, 5]	Group16	38.0282	27	[APH1A, H3C1, H3C10, H3C11, H3C12, H3C2, H3C3, H3C4, H3C6, H3C7, H3C8, H4-16, H4C1, H4C11, H4C12, H4C13, H4C14, H4C15, H4C2, H4C3, H4C4, H4C5, H4C6, H4C8, H4C9, UBC, VBP1]
R-HSA:1500620	Meiosis	REACTOME_Pathways_13.05.2021	1.7216e-20	1.80595e-17	3.12158e-08	4.05805e-07	[-1]	Group16	38.0282	27	[H3C1, H3C10, H3C11, H3C12, H3C2, H3C3, H3C4, H3C6, H3C7, H3C8, H4-16, H4C1, H4C11, H4C12, H4C13, H4C14, H4C15, H4C2, H4C3, H4C4, H4C5, H4C6, H4C8, H4C9, RAD21, SMC1A, UBE2I]
R-HSA:5617431	Retinoic acid activates HOXA1 chromatin	REACTOME_Reactions_13.05.2021	1.94175e-20	2.03496e-17	3.12158e-08	4.05805e-07	[-1]	Group16	42.3729	25	[H3C1, H3C10, H3C11, H3C12, H3C2, H3C3, H3C4, H3C6, H3C7, H3C8, H4-16, H4C1, H4C11, H4C12, H4C13, H4C14, H4C15, H4C2, H4C3, H4C4, H4C5, H4C6, H4C8, H4C9, KDM6A]
R-HSA:5617452	Retinoic acid activates HOXB1 chromatin	REACTOME_Reactions_13.05.2021	1.94175e-20	2.03496e-17	3.12158e-08	4.05805e-07	[-1]	Group16	42.3729	25	[H3C1, H3C10, H3C11, H3C12, H3C2, H3C3, H3C4, H3C6, H3C7, H3C8, H4-16, H4C1, H4C11, H4C12, H4C13, H4C14, H4C15, H4C2, H4C3, H4C4, H4C5, H4C6, H4C8, H4C9, KDM6A]
GO:0045652	regulation of megakaryocyte differentiation	GO_BiologicalProcess-EBI-UniProt-GOA-ACAP-ARAP_13.05.2021_00h00	2.86151e-20	2.996e-17	3.12158e-08	4.05805e-07	[5, 6, 7, 8, 9, 10]	Group16	44.4444	24	[H3C1, H3C10, H3C11, H3C12, H3C2, H3C3, H3C4, H3C6, H3C7, H3C8, H4-16, H4C1, H4C11, H4C12, H4C13, H4C14, H4C15, H4C2, H4C3, H4C4, H4C5, H4C6, H4C8, H4C9]
R-HSA:5617862	Retinoic acid activates HOXA4 chromatin	REACTOME_Reactions_13.05.2021	2.86151e-20	2.996e-17	3.12158e-08	4.05805e-07	[-1]	Group16	44.4444	24	[H3C1, H3C10, H3C11, H3C12, H3C2, H3C3, H3C4, H3C6, H3C7, H3C8, H4-16, H4C1, H4C11, H4C12, H4C13, H4C14, H4C15, H4C2, H4C3, H4C4, H4C5, H4C6, H4C8, H4C9]
R-HSA:5617454	HOXB1 gene is transcribed	REACTOME_Reactions_13.05.2021	3.21316e-20	3.36097e-17	3.12158e-08	4.05805e-07	[-1]	Group16	41.6667	25	[H3C1, H3C10, H3C11, H3C12, H3C2, H3C3, H3C4, H3C6, H3C7, H3C8, H4-16, H4C1, H4C11, H4C12, H4C13, H4C14, H4C15, H4C2, H4C3, H4C4, H4C5, H4C6, H4C8, H4C9, KDM6A]
R-HSA:9018519	Estrogen-dependent gene expression	REACTOME_Pathways_13.05.2021	4.6743e-20	4.88464e-17	3.12158e-08	4.05805e-07	[-1]	Group16	33.3333	29	[H3C1, H3C10, H3C11, H3C12, H3C2, H3C3, H3C4, H3C6, H3C7, H3C8, H4-16, H4C1, H4C11, H4C12, H4C13, H4C14, H4C15, H4C2, H4C3, H4C4, H4C5, H4C6, H4C8, H4C9, HSP90AB1, KCTD6, RAD21, SMC1A, TBP]
R-HSA:8936459	RUNX1 regulates genes involved in megakaryocyte differentiation and platelet function	REACTOME_Pathways_13.05.2021	4.90044e-20	5.11606e-17	3.12158e-08	4.05805e-07	[-1]	Group16	43.6364	24	[H3C1, H3C10, H3C11, H3C12, H3C2, H3C3, H3C4, H3C6, H3C7, H3C8, H4-16, H4C1, H4C11, H4C12, H4C13, H4C14, H4C15, H4C2, H4C3, H4C4, H4C5, H4C6, H4C8, H4C9]
R-HSA:73772	RNA Polymerase I Promoter Escape	REACTOME_Pathways_13.05.2021	5.25549e-20	5.48148e-17	3.12158e-08	4.05805e-07	[-1]	Group16	40.9836	25	[H3C1, H3C10, H3C11, H3C12, H3C2, H3C3, H3C4, H3C6, H3C7, H3C8, H4-16, H4C1, H4C11, H4C12, H4C13, H4C14, H4C15, H4C2, H4C3, H4C4, H4C5, H4C6, H4C8, H4C9, TBP]
R-HSA:74986	Elongation of pre-rRNA transcript	REACTOME_Reactions_13.05.2021	5.25549e-20	5.48148e-17	3.12158e-08	4.05805e-07	[-1]	Group16	40.9836	25	[H3C1, H3C10, H3C11, H3C12, H3C2, H3C3, H3C4, H3C6, H3C7, H3C8, H4-16, H4C1, H4C11, H4C12, H4C13, H4C14, H4C15, H4C2, H4C3, H4C4, H4C5, H4C6, H4C8, H4C9, TBP]
R-HSA:3214858	RMTs methylate histone arginines	REACTOME_Pathways_13.05.2021	8.27772e-20	8.62539e-17	3.12158e-08	4.05805e-07	[-1]	Group16	42.8571	24	[H3C1, H3C10, H3C11, H3C12, H3C2, H3C3, H3C4, H3C6, H3C7, H3C8, H4-16, H4C1, H4C11, H4C12, H4C13, H4C14, H4C15, H4C2, H4C3, H4C4, H4C5, H4C6, H4C8, H4C9]
R-HSA:5578749	Transcriptional regulation by small RNAs	REACTOME_Pathways_13.05.2021	1.3604e-19	1.41618e-16	3.12158e-08	4.05805e-07	[-1]	Group16	39.6825	25	[H3C1, H3C10, H3C11, H3C12, H3C2, H3C3, H3C4, H3C6, H3C7, H3C8, H4-16, H4C1, H4C11, H4C12, H4C13, H4C14, H4C15, H4C2, H4C3, H4C4, H4C5, H4C6, H4C8, H4C9, RAN]
R-HSA:9616222	Transcriptional regulation of granulopoiesis	REACTOME_Pathways_13.05.2021	1.3801e-19	1.4353e-16	3.12158e-08	4.05805e-07	[-1]	Group16	42.1053	24	[H3C1, H3C10, H3C11, H3C12, H3C2, H3C3, H3C4, H3C6, H3C7, H3C8, H4-16, H4C1, H4C11, H4C12, H4C13, H4C14, H4C15, H4C2, H4C3, H4C4, H4C5, H4C6, H4C8, H4C9]
R-HSA:9645723	Diseases of programmed cell death	REACTOME_Pathways_13.05.2021	1.81745e-19	1.88833e-16	3.12158e-08	4.05805e-07	[-1]	Group16	37.1429	26	[GOLGA2, H3C1, H3C10, H3C11, H3C12, H3C2, H3C3, H3C4, H3C6, H3C7, H3C8, H4-16, H4C1, H4C11, H4C12, H4C13, H4C14, H4C15, H4C2, H4C3, H4C4, H4C5, H4C6, H4C8, H4C9, TRAF2]
R-HSA:3662318	Type B histone acetlytransferase complex acetylates histone H4	REACTOME_Reactions_13.05.2021	1.9053e-19	1.9777e-16	3.12158e-08	4.05805e-07	[-1]	Group16	93.3333	14	[H4-16, H4C1, H4C11, H4C12, H4C13, H4C14, H4C15, H4C2, H4C3, H4C4, H4C5, H4C6, H4C8, H4C9]
R-HSA:5212679	DNMT3A binds Me2sR4-HIST1H4	REACTOME_Reactions_13.05.2021	1.9053e-19	1.9777e-16	1.38969e-05	0.000111175	[-1]	Group15	93.3333	14	[H4-16, H4C1, H4C11, H4C12, H4C13, H4C14, H4C15, H4C2, H4C3, H4C4, H4C5, H4C6, H4C8, H4C9]
R-HSA:5661124	JMJD6 demethylates MeR4-HIST1H4	REACTOME_Reactions_13.05.2021	1.9053e-19	1.9777e-16	3.12158e-08	4.05805e-07	[-1]	Group16	93.3333	14	[H4-16, H4C1, H4C11, H4C12, H4C13, H4C14, H4C15, H4C2, H4C3, H4C4, H4C5, H4C6, H4C8, H4C9]
R-HSA:5661125	JMJD6 demethylates Me2sR4-HIST1H4	REACTOME_Reactions_13.05.2021	1.9053e-19	1.9777e-16	3.12158e-08	4.05805e-07	[-1]	Group16	93.3333	14	[H4-16, H4C1, H4C11, H4C12, H4C13, H4C14, H4C15, H4C2, H4C3, H4C4, H4C5, H4C6, H4C8, H4C9]
R-HSA:5625740	RHO GTPases activate PKNs	REACTOME_Pathways_13.05.2021	3.69756e-19	3.83437e-16	3.12158e-08	4.05805e-07	[-1]	Group16	40.678	24	[H3C1, H3C10, H3C11, H3C12, H3C2, H3C3, H3C4, H3C6, H3C7, H3C8, H4-16, H4C1, H4C11, H4C12, H4C13, H4C14, H4C15, H4C2, H4C3, H4C4, H4C5, H4C6, H4C8, H4C9]
R-HSA:2559582	Senescence-Associated Secretory Phenotype (SASP)	REACTOME_Pathways_13.05.2021	4.18231e-19	4.33287e-16	3.12158e-08	4.05805e-07	[-1]	Group16	36.1111	26	[ANAPC11, H3C1, H3C10, H3C11, H3C12, H3C2, H3C3, H3C4, H3C6, H3C7, H3C8, H4-16, H4C1, H4C11, H4C12, H4C13, H4C14, H4C15, H4C2, H4C3, H4C4, H4C5, H4C6, H4C8, H4C9, UBC]
R-HSA:977225	Amyloid fiber formation	REACTOME_Pathways_13.05.2021	4.18231e-19	4.33287e-16	3.12158e-08	4.05805e-07	[-1]	Group16	36.1111	26	[APH1A, H3C1, H3C10, H3C11, H3C12, H3C2, H3C3, H3C4, H3C6, H3C7, H3C8, H4-16, H4C1, H4C11, H4C12, H4C13, H4C14, H4C15, H4C2, H4C3, H4C4, H4C5, H4C6, H4C8, H4C9, UBC]
R-HSA:1474165	Reproduction	REACTOME_Pathways_13.05.2021	4.50143e-19	4.65899e-16	3.12158e-08	4.05805e-07	[-1]	Group16	34.1772	27	[H3C1, H3C10, H3C11, H3C12, H3C2, H3C3, H3C4, H3C6, H3C7, H3C8, H4-16, H4C1, H4C11, H4C12, H4C13, H4C14, H4C15, H4C2, H4C3, H4C4, H4C5, H4C6, H4C8, H4C9, RAD21, SMC1A, UBE2I]
GO:0000786	nucleosome	GO_CellularComponent-EBI-UniProt-GOA-ACAP-ARAP_13.05.2021_00h00	5.94839e-19	6.15063e-16	3.12158e-08	4.05805e-07	[3, 7]	Group16	40	24	[H3C1, H3C10, H3C11, H3C12, H3C2, H3C3, H3C4, H3C6, H3C7, H3C8, H4-16, H4C1, H4C11, H4C12, H4C13, H4C14, H4C15, H4C2, H4C3, H4C4, H4C5, H4C6, H4C8, H4C9]
R-HSA:427413	NoRC negatively regulates rRNA expression	REACTOME_Pathways_13.05.2021	8.08766e-19	8.35455e-16	3.12158e-08	4.05805e-07	[-1]	Group16	37.3134	25	[H3C1, H3C10, H3C11, H3C12, H3C2, H3C3, H3C4, H3C6, H3C7, H3C8, H4-16, H4C1, H4C11, H4C12, H4C13, H4C14, H4C15, H4C2, H4C3, H4C4, H4C5, H4C6, H4C8, H4C9, TBP]
R-HSA:211000	Gene Silencing by RNA	REACTOME_Pathways_13.05.2021	9.33174e-19	9.63035e-16	3.12158e-08	4.05805e-07	[-1]	Group16	35.1351	26	[H3C1, H3C10, H3C11, H3C12, H3C2, H3C3, H3C4, H3C6, H3C7, H3C8, H4-16, H4C1, H4C11, H4C12, H4C13, H4C14, H4C15, H4C2, H4C3, H4C4, H4C5, H4C6, H4C8, H4C9, RAN, TARBP2]
R-HSA:5205798	PRMT1,PRMT6 methylate arginine-4 of histone H4	REACTOME_Reactions_13.05.2021	1.47129e-18	1.5169e-15	1.38969e-05	0.000111175	[-1]	Group15	87.5	14	[H4-16, H4C1, H4C11, H4C12, H4C13, H4C14, H4C15, H4C2, H4C3, H4C4, H4C5, H4C6, H4C8, H4C9]
R-HSA:5651654	SUV420H1 (KMT5B), SUV420H2 (KMT5C), (possibly SMYD3 (KMT3E)) methylate methyl-lysine-21 of histone H4 (H4K20)	REACTOME_Reactions_13.05.2021	1.47129e-18	1.5169e-15	3.12158e-08	4.05805e-07	[-1]	Group16	87.5	14	[H4-16, H4C1, H4C11, H4C12, H4C13, H4C14, H4C15, H4C2, H4C3, H4C4, H4C5, H4C6, H4C8, H4C9]
R-HSA:5651657	SUV420H1, SUV420H2, (possibly SMYD3 (KMT3E)) methylate dimethyl-lysine-21 of histone H4 (H4K20)	REACTOME_Reactions_13.05.2021	1.47129e-18	1.5169e-15	3.12158e-08	4.05805e-07	[-1]	Group16	87.5	14	[H4-16, H4C1, H4C11, H4C12, H4C13, H4C14, H4C15, H4C2, H4C3, H4C4, H4C5, H4C6, H4C8, H4C9]
R-HSA:5661126	PRMT1,PRMT6 methylate methyl-lysine-4 of histone H4	REACTOME_Reactions_13.05.2021	1.47129e-18	1.5169e-15	3.12158e-08	4.05805e-07	[-1]	Group16	87.5	14	[H4-16, H4C1, H4C11, H4C12, H4C13, H4C14, H4C15, H4C2, H4C3, H4C4, H4C5, H4C6, H4C8, H4C9]
R-HSA:5250941	Negative epigenetic regulation of rRNA expression	REACTOME_Pathways_13.05.2021	1.86877e-18	1.92484e-15	3.12158e-08	4.05805e-07	[-1]	Group16	36.2319	25	[H3C1, H3C10, H3C11, H3C12, H3C2, H3C3, H3C4, H3C6, H3C7, H3C8, H4-16, H4C1, H4C11, H4C12, H4C13, H4C14, H4C15, H4C2, H4C3, H4C4, H4C5, H4C6, H4C8, H4C9, TBP]
GO:0045814	negative regulation of gene expression, epigenetic	GO_BiologicalProcess-EBI-UniProt-GOA-ACAP-ARAP_13.05.2021_00h00	2.02301e-18	2.08168e-15	3.12158e-08	4.05805e-07	[5, 6, 7]	Group16	34.2105	26	[ASF1A, H3C1, H3C10, H3C11, H3C12, H3C2, H3C3, H3C4, H3C6, H3C7, H3C8, H4-16, H4C1, H4C11, H4C12, H4C13, H4C14, H4C15, H4C2, H4C3, H4C4, H4C5, H4C6, H4C8, H4C9, LHX2]
GO:0030219	megakaryocyte differentiation	GO_BiologicalProcess-EBI-UniProt-GOA-ACAP-ARAP_13.05.2021_00h00	3.58977e-18	3.69028e-15	3.12158e-08	4.05805e-07	[5, 6, 7, 8, 9]	Group16	37.5	24	[H3C1, H3C10, H3C11, H3C12, H3C2, H3C3, H3C4, H3C6, H3C7, H3C8, H4-16, H4C1, H4C11, H4C12, H4C13, H4C14, H4C15, H4C2, H4C3, H4C4, H4C5, H4C6, H4C8, H4C9]
R-HSA:5617472	Activation of anterior HOX genes in hindbrain development during early embryogenesis	REACTOME_Pathways_13.05.2021	4.26909e-18	4.38436e-15	3.12158e-08	4.05805e-07	[-1]	Group16	33.3333	26	[H3C1, H3C10, H3C11, H3C12, H3C2, H3C3, H3C4, H3C6, H3C7, H3C8, H4-16, H4C1, H4C11, H4C12, H4C13, H4C14, H4C15, H4C2, H4C3, H4C4, H4C5, H4C6, H4C8, H4C9, KDM6A, PAX6]
R-HSA:5619507	Activation of HOX genes during differentiation	REACTOME_Pathways_13.05.2021	4.26909e-18	4.38436e-15	3.12158e-08	4.05805e-07	[-1]	Group16	33.3333	26	[H3C1, H3C10, H3C11, H3C12, H3C2, H3C3, H3C4, H3C6, H3C7, H3C8, H4-16, H4C1, H4C11, H4C12, H4C13, H4C14, H4C15, H4C2, H4C3, H4C4, H4C5, H4C6, H4C8, H4C9, KDM6A, PAX6]
GO:0060968	regulation of gene silencing	GO_BiologicalProcess-EBI-UniProt-GOA-ACAP-ARAP_13.05.2021_00h00	6.14254e-18	6.30225e-15	3.12158e-08	4.05805e-07	[3, 4, 5, 6, 7, 8]	Group16	32.9114	26	[ASF1A, H3C1, H3C10, H3C11, H3C12, H3C2, H3C3, H3C4, H3C6, H3C7, H3C8, H4-16, H4C1, H4C11, H4C12, H4C13, H4C14, H4C15, H4C2, H4C3, H4C4, H4C5, H4C6, H4C8, H4C9, TARBP2]
R-HSA:212165	Epigenetic regulation of gene expression	REACTOME_Pathways_13.05.2021	7.75259e-18	7.94641e-15	3.12158e-08	4.05805e-07	[-1]	Group16	31.0345	27	[H3C1, H3C10, H3C11, H3C12, H3C2, H3C3, H3C4, H3C6, H3C7, H3C8, H4-16, H4C1, H4C11, H4C12, H4C13, H4C14, H4C15, H4C2, H4C3, H4C4, H4C5, H4C6, H4C8, H4C9, MBD3, MTA1, TBP]
GO:0045653	negative regulation of megakaryocyte differentiation	GO_BiologicalProcess-EBI-UniProt-GOA-ACAP-ARAP_13.05.2021_00h00	8.04776e-18	8.24091e-15	3.12158e-08	4.05805e-07	[5, 6, 7, 8, 9, 10, 11]	Group16	82.3529	14	[H4-16, H4C1, H4C11, H4C12, H4C13, H4C14, H4C15, H4C2, H4C3, H4C4, H4C5, H4C6, H4C8, H4C9]
R-HSA:68875	Mitotic Prophase	REACTOME_Pathways_13.05.2021	2.48103e-17	2.5381e-14	3.12158e-08	4.05805e-07	[-1]	Group16	31.3253	26	[GOLGA2, GORASP2, H3C1, H3C10, H3C11, H3C12, H3C2, H3C3, H3C4, H3C6, H3C7, H3C8, H4-16, H4C1, H4C11, H4C12, H4C13, H4C14, H4C15, H4C2, H4C3, H4C4, H4C5, H4C6, H4C8, H4C9]
GO:0033143	regulation of intracellular steroid hormone receptor signaling pathway	GO_BiologicalProcess-EBI-UniProt-GOA-ACAP-ARAP_13.05.2021_00h00	3.93799e-17	4.02463e-14	3.12158e-08	4.05805e-07	[4, 5, 6, 7, 8, 9]	Group16	32.4675	25	[H3C1, H3C10, H3C11, H3C12, H3C2, H3C3, H3C4, H3C6, H3C7, H3C8, H4-16, H4C1, H4C11, H4C12, H4C13, H4C14, H4C15, H4C2, H4C3, H4C4, H4C5, H4C6, H4C8, H4C9, KCTD6]
GO:0097549	chromatin organization involved in negative regulation of transcription	GO_BiologicalProcess-EBI-UniProt-GOA-ACAP-ARAP_13.05.2021_00h00	4.82352e-17	4.92482e-14	3.12158e-08	4.05805e-07	[6, 7, 8, 9, 10, 11, 12]	Group16	30.5882	26	[ASF1A, H3C1, H3C10, H3C11, H3C12, H3C2, H3C3, H3C4, H3C6, H3C7, H3C8, H4-16, H4C1, H4C11, H4C12, H4C13, H4C14, H4C15, H4C2, H4C3, H4C4, H4C5, H4C6, H4C8, H4C9, MBD3]
R-HSA:2559580	Oxidative Stress Induced Senescence	REACTOME_Pathways_13.05.2021	5.59416e-17	5.70605e-14	3.12158e-08	4.05805e-07	[-1]	Group16	32.0513	25	[H3C1, H3C10, H3C11, H3C12, H3C2, H3C3, H3C4, H3C6, H3C7, H3C8, H4-16, H4C1, H4C11, H4C12, H4C13, H4C14, H4C15, H4C2, H4C3, H4C4, H4C5, H4C6, H4C8, H4C9, UBC]
R-HSA:912450	ATR Kinase is recruited to unsynapsed regions	REACTOME_Reactions_13.05.2021	6.77292e-17	6.90161e-14	3.12158e-08	4.05805e-07	[-1]	Group16	61.5385	16	[H4-16, H4C1, H4C11, H4C12, H4C13, H4C14, H4C15, H4C2, H4C3, H4C4, H4C5, H4C6, H4C8, H4C9, RAD21, SMC1A]
R-HSA:912467	BRCA1 is recruited to unsynapsed regions	REACTOME_Reactions_13.05.2021	6.77292e-17	6.90161e-14	1.38969e-05	0.000111175	[-1]	Group15	61.5385	16	[H4-16, H4C1, H4C11, H4C12, H4C13, H4C14, H4C15, H4C2, H4C3, H4C4, H4C5, H4C6, H4C8, H4C9, RAD21, SMC1A]
R-HSA:912470	ATR phosphorylates Histone H2A.X at unsynapsed regions	REACTOME_Reactions_13.05.2021	6.77292e-17	6.90161e-14	3.12158e-08	4.05805e-07	[-1]	Group16	61.5385	16	[H4-16, H4C1, H4C11, H4C12, H4C13, H4C14, H4C15, H4C2, H4C3, H4C4, H4C5, H4C6, H4C8, H4C9, RAD21, SMC1A]
R-HSA:8939211	ESR-mediated signaling	REACTOME_Pathways_13.05.2021	7.08896e-17	7.21657e-14	3.12158e-08	4.05805e-07	[-1]	Group16	23.3577	32	[H3C1, H3C10, H3C11, H3C12, H3C2, H3C3, H3C4, H3C6, H3C7, H3C8, H4-16, H4C1, H4C11, H4C12, H4C13, H4C14, H4C15, H4C2, H4C3, H4C4, H4C5, H4C6, H4C8, H4C9, HSP90AB1, KCTD6, MMP2, MMP3, PIK3R3, RAD21, SMC1A, TBP]
R-HSA:9609690	HCMV Early Events	REACTOME_Pathways_13.05.2021	7.89968e-17	8.03397e-14	3.12158e-08	4.05805e-07	[-1]	Group16	31.6456	25	[H3C1, H3C10, H3C11, H3C12, H3C2, H3C3, H3C4, H3C6, H3C7, H3C8, H4-16, H4C1, H4C11, H4C12, H4C13, H4C14, H4C15, H4C2, H4C3, H4C4, H4C5, H4C6, H4C8, H4C9, TBL1X]
GO:0035195	gene silencing by miRNA	GO_BiologicalProcess-EBI-UniProt-GOA-ACAP-ARAP_13.05.2021_00h00	9.1878e-17	9.33481e-14	3.12158e-08	4.05805e-07	[5, 8, 9, 10]	Group16	29.8851	26	[H3C1, H3C10, H3C11, H3C12, H3C2, H3C3, H3C4, H3C6, H3C7, H3C8, H4-16, H4C1, H4C11, H4C12, H4C13, H4C14, H4C15, H4C2, H4C3, H4C4, H4C5, H4C6, H4C8, H4C9, RAN, TARBP2]
GO:0043232	intracellular non-membrane-bounded organelle	GO_CellularComponent-EBI-UniProt-GOA-ACAP-ARAP_13.05.2021_00h00	1.46613e-16	1.48666e-13	3.12158e-08	4.05805e-07	[4]	Group16	6.46429	181	[ACTG1, ADARB1, AKAP9, ANAPC11, ANP32B, ARL3, ASF1A, AXIN2, BICD2, CALCOCO2, CASK, CCHCR1, CDC42EP1, CDCA7L, CEP70, CEP72, CEP76, CETN2, CIAO1, CREB3, CREB3L1, CREB3L3, CTNNAL1, DISC1, DMAP1, DMD, DMRT3, DVL3, DYNLT1, EPB41, ERCC1, EVI5, FANCG, FH, FTSJ3, GABARAPL1, GET3, GOLGA2, GRB2, GSC2, GYPC, H3C1, H3C10, H3C11, H3C12, H3C2, H3C3, H3C4, H3C6, H3C7, H3C8, H4-16, H4C1, H4C11, H4C12, H4C13, H4C…
R-HSA:68886	M Phase	REACTOME_Pathways_13.05.2021	1.99671e-16	2.02266e-13	3.12158e-08	4.05805e-07	[-1]	Group16	17.004	42	[AKAP9, ANAPC11, CEP70, CEP72, CEP76, CETN2, GOLGA2, GORASP2, H3C1, H3C10, H3C11, H3C12, H3C2, H3C3, H3C4, H3C6, H3C7, H3C8, H4-16, H4C1, H4C11, H4C12, H4C13, H4C14, H4C15, H4C2, H4C3, H4C4, H4C5, H4C6, H4C8, H4C9, HAUS1, NINL, PSMA1, RAD21, RAN, SFI1, SMC1A, SSNA1, UBC, UBE2I]
R-HSA:8939236	RUNX1 regulates transcription of genes involved in differentiation of HSCs	REACTOME_Pathways_13.05.2021	3.054e-16	3.09064e-13	3.12158e-08	4.05805e-07	[-1]	Group16	27.2727	27	[H3C1, H3C10, H3C11, H3C12, H3C2, H3C3, H3C4, H3C6, H3C7, H3C8, H4-16, H4C1, H4C11, H4C12, H4C13, H4C14, H4C15, H4C2, H4C3, H4C4, H4C5, H4C6, H4C8, H4C9, LMO1, PSMA1, UBC]
KEGG:04613	Neutrophil extracellular trap formation	KEGG_13.05.2021	3.59395e-16	3.63348e-13	3.12158e-08	4.05805e-07	[-1]	Group16	25.9259	28	[ACTG1, CLEC7A, H3C1, H3C10, H3C11, H3C12, H3C2, H3C3, H3C4, H3C6, H3C7, H3C8, H4-16, H4C1, H4C11, H4C12, H4C13, H4C14, H4C15, H4C2, H4C3, H4C4, H4C5, H4C6, H4C8, H4C9, PIK3R3, SLC25A6]
GO:0031497	chromatin assembly	GO_BiologicalProcess-EBI-UniProt-GOA-ACAP-ARAP_13.05.2021_00h00	3.88087e-16	3.91968e-13	3.12158e-08	4.05805e-07	[5, 6, 8]	Group16	24.7863	29	[ANP32B, ASF1A, H3C1, H3C10, H3C11, H3C12, H3C2, H3C3, H3C4, H3C6, H3C7, H3C8, H4-16, H4C1, H4C11, H4C12, H4C13, H4C14, H4C15, H4C2, H4C3, H4C4, H4C5, H4C6, H4C8, H4C9, MBD3, OIP5, TSPYL2]
GO:0034728	nucleosome organization	GO_BiologicalProcess-EBI-UniProt-GOA-ACAP-ARAP_13.05.2021_00h00	3.88087e-16	3.91968e-13	3.12158e-08	4.05805e-07	[5, 6, 7]	Group16	24.7863	29	[ANP32B, ASF1A, DMAP1, H3C1, H3C10, H3C11, H3C12, H3C2, H3C3, H3C4, H3C6, H3C7, H3C8, H4-16, H4C1, H4C11, H4C12, H4C13, H4C14, H4C15, H4C2, H4C3, H4C4, H4C5, H4C6, H4C8, H4C9, OIP5, TSPYL2]
GO:0032200	telomere organization	GO_BiologicalProcess-EBI-UniProt-GOA-ACAP-ARAP_13.05.2021_00h00	6.04581e-16	6.10023e-13	3.12158e-08	4.05805e-07	[6]	Group16	25.4545	28	[ERCC1, H3C1, H3C10, H3C11, H3C12, H3C2, H3C3, H3C4, H3C6, H3C7, H3C8, H4-16, H4C1, H4C11, H4C12, H4C13, H4C14, H4C15, H4C2, H4C3, H4C4, H4C5, H4C6, H4C8, H4C9, HMBOX1, HSP90AB1, TNIP1]
R-HSA:2559583	Cellular Senescence	REACTOME_Pathways_13.05.2021	7.80512e-16	7.86757e-13	3.12158e-08	4.05805e-07	[-1]	Group16	25.2252	28	[ANAPC11, ASF1A, H3C1, H3C10, H3C11, H3C12, H3C2, H3C3, H3C4, H3C6, H3C7, H3C8, H4-16, H4C1, H4C11, H4C12, H4C13, H4C14, H4C15, H4C2, H4C3, H4C4, H4C5, H4C6, H4C8, H4C9, ID1, UBC]
R-HSA:9610379	HCMV Late Events	REACTOME_Pathways_13.05.2021	1.31883e-15	1.32807e-12	3.12158e-08	4.05805e-07	[-1]	Group16	30	24	[H3C1, H3C10, H3C11, H3C12, H3C2, H3C3, H3C4, H3C6, H3C7, H3C8, H4-16, H4C1, H4C11, H4C12, H4C13, H4C14, H4C15, H4C2, H4C3, H4C4, H4C5, H4C6, H4C8, H4C9]
KEGG:05322	Systemic lupus erythematosus	KEGG_13.05.2021	1.80893e-15	1.81979e-12	3.12158e-08	4.05805e-07	[-1]	Group16	29.6296	24	[H3C1, H3C10, H3C11, H3C12, H3C2, H3C3, H3C4, H3C6, H3C7, H3C8, H4-16, H4C1, H4C11, H4C12, H4C13, H4C14, H4C15, H4C2, H4C3, H4C4, H4C5, H4C6, H4C8, H4C9]
R-HSA:9006931	Signaling by Nuclear Receptors	REACTOME_Pathways_13.05.2021	2.00813e-15	2.01817e-12	3.12158e-08	4.05805e-07	[-1]	Group16	19.6532	34	[H3C1, H3C10, H3C11, H3C12, H3C2, H3C3, H3C4, H3C6, H3C7, H3C8, H4-16, H4C1, H4C11, H4C12, H4C13, H4C14, H4C15, H4C2, H4C3, H4C4, H4C5, H4C6, H4C8, H4C9, HSP90AB1, KCTD6, MMP2, MMP3, MYLIP, PIK3R3, RAD21, SMC1A, TBL1X, TBP]
GO:0045007	depurination	GO_BiologicalProcess-EBI-UniProt-GOA-ACAP-ARAP_13.05.2021_00h00	3.17144e-15	3.18413e-12	1.38969e-05	0.000111175	[6, 7, 8, 9, 10]	Group15	63.6364	14	[H4-16, H4C1, H4C11, H4C12, H4C13, H4C14, H4C15, H4C2, H4C3, H4C4, H4C5, H4C6, H4C8, H4C9]
GO:0040029	regulation of gene expression, epigenetic	GO_BiologicalProcess-EBI-UniProt-GOA-ACAP-ARAP_13.05.2021_00h00	3.39936e-15	3.40956e-12	3.12158e-08	4.05805e-07	[5, 6]	Group16	23.9316	28	[ASF1A, H3C1, H3C10, H3C11, H3C12, H3C2, H3C3, H3C4, H3C6, H3C7, H3C8, H4-16, H4C1, H4C11, H4C12, H4C13, H4C14, H4C15, H4C2, H4C3, H4C4, H4C5, H4C6, H4C8, H4C9, LHX2, MTA1, TBP]
KEGG:05034	Alcoholism	KEGG_13.05.2021	5.43112e-15	5.44199e-12	3.12158e-08	4.05805e-07	[-1]	Group16	23.5294	28	[CREB3, CREB3L1, CREB3L3, GRB2, H3C1, H3C10, H3C11, H3C12, H3C2, H3C3, H3C4, H3C6, H3C7, H3C8, H4-16, H4C1, H4C11, H4C12, H4C13, H4C14, H4C15, H4C2, H4C3, H4C4, H4C5, H4C6, H4C8, H4C9]
R-HSA:3214847	HATs acetylate histones	REACTOME_Pathways_13.05.2021	5.79401e-15	5.7998e-12	3.12158e-08	4.05805e-07	[-1]	Group16	26.8817	25	[DMAP1, H3C1, H3C10, H3C11, H3C12, H3C2, H3C3, H3C4, H3C6, H3C7, H3C8, H4-16, H4C1, H4C11, H4C12, H4C13, H4C14, H4C15, H4C2, H4C3, H4C4, H4C5, H4C6, H4C8, H4C9]
GO:1900051	positive regulation of histone exchange	GO_BiologicalProcess-EBI-UniProt-GOA-ACAP-ARAP_13.05.2021_00h00	7.82339e-15	7.82339e-12	3.12158e-08	4.05805e-07	[6, 7, 8, 9, 10, 11]	Group16	60.8696	14	[H4-16, H4C1, H4C11, H4C12, H4C13, H4C14, H4C15, H4C2, H4C3, H4C4, H4C5, H4C6, H4C8, H4C9]
R-HSA:3318415	ATF2 acetylates histone H2B, H4	REACTOME_Reactions_13.05.2021	7.82339e-15	7.82339e-12	3.12158e-08	4.05805e-07	[-1]	Group16	60.8696	14	[H4-16, H4C1, H4C11, H4C12, H4C13, H4C14, H4C15, H4C2, H4C3, H4C4, H4C5, H4C6, H4C8, H4C9]
R-HSA:5683930	WICH phosphorylates H2AFX on Y142	REACTOME_Reactions_13.05.2021	7.82339e-15	7.82339e-12	3.12158e-08	4.05805e-07	[-1]	Group16	60.8696	14	[H4-16, H4C1, H4C11, H4C12, H4C13, H4C14, H4C15, H4C2, H4C3, H4C4, H4C5, H4C6, H4C8, H4C9]
GO:0030518	intracellular steroid hormone receptor signaling pathway	GO_BiologicalProcess-EBI-UniProt-GOA-ACAP-ARAP_13.05.2021_00h00	2.19475e-14	2.19256e-11	3.12158e-08	4.05805e-07	[4, 5, 6, 7, 8]	Group16	25.5102	25	[H3C1, H3C10, H3C11, H3C12, H3C2, H3C3, H3C4, H3C6, H3C7, H3C8, H4-16, H4C1, H4C11, H4C12, H4C13, H4C14, H4C15, H4C2, H4C3, H4C4, H4C5, H4C6, H4C8, H4C9, KCTD6]
GO:0006338	chromatin remodeling	GO_BiologicalProcess-EBI-UniProt-GOA-ACAP-ARAP_13.05.2021_00h00	2.25643e-14	2.25191e-11	3.12158e-08	4.05805e-07	[5, 7]	Group16	21.4815	29	[DMAP1, H3C1, H3C10, H3C11, H3C12, H3C2, H3C3, H3C4, H3C6, H3C7, H3C8, H4-16, H4C1, H4C11, H4C12, H4C13, H4C14, H4C15, H4C2, H4C3, H4C4, H4C5, H4C6, H4C8, H4C9, KDM6A, MBD3, OIP5, SMYD1]
R-HSA:157118	Signaling by NOTCH	REACTOME_Pathways_13.05.2021	2.25643e-14	2.25191e-11	3.12158e-08	4.05805e-07	[-1]	Group16	21.4815	29	[APH1A, CCNC, H3C1, H3C10, H3C11, H3C12, H3C2, H3C3, H3C4, H3C6, H3C7, H3C8, H4-16, H4C1, H4C11, H4C12, H4C13, H4C14, H4C15, H4C2, H4C3, H4C4, H4C5, H4C6, H4C8, H4C9, PSMA1, TBL1X, UBC]
GO:0034622	cellular protein-containing complex assembly	GO_BiologicalProcess-EBI-UniProt-GOA-ACAP-ARAP_13.05.2021_00h00	3.08951e-14	3.08024e-11	3.12158e-08	4.05805e-07	[6]	Group16	10.4037	67	[AKAP9, ANP32B, AP2B1, AP2M1, ARL3, ASF1A, CDC42EP1, CETN2, DMD, EIF3D, EIF5, FCHO1, GOLGA2, GRB2, H3C1, H3C10, H3C11, H3C12, H3C2, H3C3, H3C4, H3C6, H3C7, H3C8, H4-16, H4C1, H4C11, H4C12, H4C13, H4C14, H4C15, H4C2, H4C3, H4C4, H4C5, H4C6, H4C8, H4C9, HIP1, HSP90AB1, KHDC4, LUC7L2, OIP5, PICK1, PSMA1, PXN, RANBP9, RAP1GDS1, RNF4, SRPK2, SRSF10, SRSF5, STX1A, STX4, TACO1, TARBP2, TBP, THRA, TIMMDC…
R-HSA:5693536	ATM phosphorylates MDC1	REACTOME_Reactions_13.05.2021	3.97616e-14	3.96025e-11	3.12158e-08	4.05805e-07	[-1]	Group16	56	14	[H4-16, H4C1, H4C11, H4C12, H4C13, H4C14, H4C15, H4C2, H4C3, H4C4, H4C5, H4C6, H4C8, H4C9]
R-HSA:5693549	ATM phosphorylates histone H2AFX on S139 at DNA DSBs	REACTOME_Reactions_13.05.2021	3.97616e-14	3.96025e-11	3.12158e-08	4.05805e-07	[-1]	Group16	56	14	[H4-16, H4C1, H4C11, H4C12, H4C13, H4C14, H4C15, H4C2, H4C3, H4C4, H4C5, H4C6, H4C8, H4C9]
R-HSA:5693583	MDC1 associates with gamma-H2AFX at nuclear foci	REACTOME_Reactions_13.05.2021	3.97616e-14	3.96025e-11	3.12158e-08	4.05805e-07	[-1]	Group16	56	14	[H4-16, H4C1, H4C11, H4C12, H4C13, H4C14, H4C15, H4C2, H4C3, H4C4, H4C5, H4C6, H4C8, H4C9]
R-HSA:5693602	ATM recognizes H2AFX-Nucleosomes	REACTOME_Reactions_13.05.2021	3.97616e-14	3.96025e-11	3.12158e-08	4.05805e-07	[-1]	Group16	56	14	[H4-16, H4C1, H4C11, H4C12, H4C13, H4C14, H4C15, H4C2, H4C3, H4C4, H4C5, H4C6, H4C8, H4C9]
R-HSA:5682607	PIAS4 SUMOylates HERC2 with SUMO1 at DNA DSBs	REACTOME_Reactions_13.05.2021	4.46701e-14	4.44468e-11	3.12158e-08	4.05805e-07	[-1]	Group16	50	15	[H4-16, H4C1, H4C11, H4C12, H4C13, H4C14, H4C15, H4C2, H4C3, H4C4, H4C5, H4C6, H4C8, H4C9, UBE2I]
R-HSA:9609646	HCMV Infection	REACTOME_Pathways_13.05.2021	4.6786e-14	4.65052e-11	3.12158e-08	4.05805e-07	[-1]	Group16	24.7525	25	[H3C1, H3C10, H3C11, H3C12, H3C2, H3C3, H3C4, H3C6, H3C7, H3C8, H4-16, H4C1, H4C11, H4C12, H4C13, H4C14, H4C15, H4C2, H4C3, H4C4, H4C5, H4C6, H4C8, H4C9, TBL1X]
R-HSA:4754187	KDM6A, KDM6B, KDM7A demethylate Me2K28-histone H3	REACTOME_Reactions_13.05.2021	8.223e-14	8.16543e-11	3.12158e-08	4.05805e-07	[-1]	Group16	78.5714	11	[H3C1, H3C10, H3C11, H3C12, H3C2, H3C3, H3C4, H3C6, H3C7, H3C8, KDM6A]
R-HSA:5661121	KDM6A, KDM6B, KDM7A demethylate Me3K28-histone H3	REACTOME_Reactions_13.05.2021	8.223e-14	8.16543e-11	3.12158e-08	4.05805e-07	[-1]	Group16	78.5714	11	[H3C1, H3C10, H3C11, H3C12, H3C2, H3C3, H3C4, H3C6, H3C7, H3C8, KDM6A]
GO:0007076	mitotic chromosome condensation	GO_BiologicalProcess-EBI-UniProt-GOA-ACAP-ARAP_13.05.2021_00h00	8.31595e-14	8.24942e-11	3.12158e-08	4.05805e-07	[4, 5, 6, 7, 8, 9]	Group16	53.8462	14	[H4-16, H4C1, H4C11, H4C12, H4C13, H4C14, H4C15, H4C2, H4C3, H4C4, H4C5, H4C6, H4C8, H4C9]
R-HSA:5205861	COPRS:CCND1:CDK4:PRMT5:pT5-WDR77 methylates arginine-4 of histone H4 (H4R3)	REACTOME_Reactions_13.05.2021	8.31595e-14	8.24942e-11	1.38969e-05	0.000111175	[-1]	Group15	53.8462	14	[H4-16, H4C1, H4C11, H4C12, H4C13, H4C14, H4C15, H4C2, H4C3, H4C4, H4C5, H4C6, H4C8, H4C9]
R-HSA:5682965	WHSC1 dimethylates histone H4 on lysine K21 at DSBs	REACTOME_Reactions_13.05.2021	8.31595e-14	8.24942e-11	3.12158e-08	4.05805e-07	[-1]	Group16	53.8462	14	[H4-16, H4C1, H4C11, H4C12, H4C13, H4C14, H4C15, H4C2, H4C3, H4C4, H4C5, H4C6, H4C8, H4C9]
R-HSA:5682967	WHSC1 binds DNA DSBs	REACTOME_Reactions_13.05.2021	8.31595e-14	8.24942e-11	1.38969e-05	0.000111175	[-1]	Group15	53.8462	14	[H4-16, H4C1, H4C11, H4C12, H4C13, H4C14, H4C15, H4C2, H4C3, H4C4, H4C5, H4C6, H4C8, H4C9]
R-HSA:5682983	ATM phosphorylates WHSC1	REACTOME_Reactions_13.05.2021	8.31595e-14	8.24942e-11	3.12158e-08	4.05805e-07	[-1]	Group16	53.8462	14	[H4-16, H4C1, H4C11, H4C12, H4C13, H4C14, H4C15, H4C2, H4C3, H4C4, H4C5, H4C6, H4C8, H4C9]
R-HSA:5682992	KDM4A,B bind H4K20Me2	REACTOME_Reactions_13.05.2021	8.31595e-14	8.24942e-11	1.38969e-05	0.000111175	[-1]	Group15	53.8462	14	[H4-16, H4C1, H4C11, H4C12, H4C13, H4C14, H4C15, H4C2, H4C3, H4C4, H4C5, H4C6, H4C8, H4C9]
GO:0043933	protein-containing complex subunit organization	GO_BiologicalProcess-EBI-UniProt-GOA-ACAP-ARAP_13.05.2021_00h00	1.33544e-13	1.32342e-10	3.12158e-08	4.05805e-07	[4]	Group16	8.28194	94	[AKAP9, ANP32B, AP2B1, AP2M1, ARL3, ASF1A, AXIN2, BIK, CALCOCO2, CARD9, CDC42EP1, CETN2, CLEC7A, DMAP1, DMD, DVL3, EIF3D, EIF5, EPB41, ERCC1, FCHO1, FN1, GABARAPL1, GOLGA2, GRB2, H3C1, H3C10, H3C11, H3C12, H3C2, H3C3, H3C4, H3C6, H3C7, H3C8, H4-16, H4C1, H4C11, H4C12, H4C13, H4C14, H4C15, H4C2, H4C3, H4C4, H4C5, H4C6, H4C8, H4C9, HIP1, HSP90AB1, IKBKG, KCNA4, KCTD6, KCTD7, KHDC4, KLHL12, LIN7A, L…
R-HSA:606326	HJURP:CENPA complex localizes to the centromere	REACTOME_Reactions_13.05.2021	1.51783e-13	1.50265e-10	3.12158e-08	4.05805e-07	[-1]	Group16	46.875	15	[H4-16, H4C1, H4C11, H4C12, H4C13, H4C14, H4C15, H4C2, H4C3, H4C4, H4C5, H4C6, H4C8, H4C9, OIP5]
R-HSA:201681	TCF dependent signaling in response to WNT	REACTOME_Pathways_13.05.2021	1.60234e-13	1.58472e-10	3.12158e-08	4.05805e-07	[-1]	Group16	20	29	[AXIN2, DVL3, H3C1, H3C10, H3C11, H3C12, H3C2, H3C3, H3C4, H3C6, H3C7, H3C8, H4-16, H4C1, H4C11, H4C12, H4C13, H4C14, H4C15, H4C2, H4C3, H4C4, H4C5, H4C6, H4C8, H4C9, KLHL12, PSMA1, UBC]
R-HSA:5682588	RNF8 binds phosphorylated MDC1 at DNA DSBs	REACTOME_Reactions_13.05.2021	1.66721e-13	1.6472e-10	3.12158e-08	4.05805e-07	[-1]	Group16	51.8519	14	[H4-16, H4C1, H4C11, H4C12, H4C13, H4C14, H4C15, H4C2, H4C3, H4C4, H4C5, H4C6, H4C8, H4C9]
R-HSA:5683964	ATM phosphorylates EYA1-4	REACTOME_Reactions_13.05.2021	1.66721e-13	1.6472e-10	3.12158e-08	4.05805e-07	[-1]	Group16	51.8519	14	[H4-16, H4C1, H4C11, H4C12, H4C13, H4C14, H4C15, H4C2, H4C3, H4C4, H4C5, H4C6, H4C8, H4C9]
R-HSA:5683967	EYA1-4 dephosphorylates tyrosine Y142 of H2AFX	REACTOME_Reactions_13.05.2021	1.66721e-13	1.6472e-10	3.12158e-08	4.05805e-07	[-1]	Group16	51.8519	14	[H4-16, H4C1, H4C11, H4C12, H4C13, H4C14, H4C15, H4C2, H4C3, H4C4, H4C5, H4C6, H4C8, H4C9]
R-HSA:5683986	APBB1 and MAPK8 bind diphosphorylated H2AFX	REACTOME_Reactions_13.05.2021	1.66721e-13	1.6472e-10	1.38969e-05	0.000111175	[-1]	Group15	51.8519	14	[H4-16, H4C1, H4C11, H4C12, H4C13, H4C14, H4C15, H4C2, H4C3, H4C4, H4C5, H4C6, H4C8, H4C9]
GO:0006336	DNA replication-independent nucleosome assembly	GO_BiologicalProcess-EBI-UniProt-GOA-ACAP-ARAP_13.05.2021_00h00	1.85356e-13	1.82946e-10	3.12158e-08	4.05805e-07	[7, 8, 9, 10]	Group16	42.1053	16	[ASF1A, H4-16, H4C1, H4C11, H4C12, H4C13, H4C14, H4C15, H4C2, H4C3, H4C4, H4C5, H4C6, H4C8, H4C9, OIP5]
GO:0046982	protein heterodimerization activity	GO_MolecularFunction-EBI-UniProt-GOA-ACAP-ARAP_13.05.2021_00h00	2.19376e-13	2.16304e-10	3.12158e-08	4.05805e-07	[4]	Group16	17.3684	33	[CREB3L3, H3C1, H3C10, H3C11, H3C12, H3C2, H3C3, H3C4, H3C6, H3C7, H3C8, H4-16, H4C1, H4C11, H4C12, H4C13, H4C14, H4C15, H4C2, H4C3, H4C4, H4C5, H4C6, H4C8, H4C9, HIP1, IKBKG, MLX, NFYC, RAN, SDCBP, SDCBP2, SMC1A]
R-HSA:195721	Signaling by WNT	REACTOME_Pathways_13.05.2021	2.98497e-13	2.94019e-10	3.12158e-08	4.05805e-07	[-1]	Group16	17.1875	33	[AP2B1, AP2M1, AXIN2, DVL3, H3C1, H3C10, H3C11, H3C12, H3C2, H3C3, H3C4, H3C6, H3C7, H3C8, H4-16, H4C1, H4C11, H4C12, H4C13, H4C14, H4C15, H4C2, H4C3, H4C4, H4C5, H4C6, H4C8, H4C9, KLHL12, PSMA1, TLE5, UBC, ZRANB1]
R-HSA:912408	Telomeres cluster at the nuclear membrane	REACTOME_Reactions_13.05.2021	3.03359e-13	2.98505e-10	3.12158e-08	4.05805e-07	[-1]	Group16	41.0256	16	[H4-16, H4C1, H4C11, H4C12, H4C13, H4C14, H4C15, H4C2, H4C3, H4C4, H4C5, H4C6, H4C8, H4C9, RAD21, SMC1A]
GO:0048239	negative regulation of DNA recombination at telomere	GO_BiologicalProcess-EBI-UniProt-GOA-ACAP-ARAP_13.05.2021_00h00	3.21868e-13	3.16396e-10	3.12158e-08	4.05805e-07	[6, 7, 8, 9, 10]	Group16	50	14	[H4-16, H4C1, H4C11, H4C12, H4C13, H4C14, H4C15, H4C2, H4C3, H4C4, H4C5, H4C6, H4C8, H4C9]
R-HSA:5682586	HERC2 and PIAS4 are recruited to DNA DSBs	REACTOME_Reactions_13.05.2021	3.21868e-13	3.16396e-10	1.38969e-05	0.000111175	[-1]	Group15	50	14	[H4-16, H4C1, H4C11, H4C12, H4C13, H4C14, H4C15, H4C2, H4C3, H4C4, H4C5, H4C6, H4C8, H4C9]
R-HSA:5682598	ATM phosphorylates HERC2	REACTOME_Reactions_13.05.2021	3.21868e-13	3.16396e-10	3.12158e-08	4.05805e-07	[-1]	Group16	50	14	[H4-16, H4C1, H4C11, H4C12, H4C13, H4C14, H4C15, H4C2, H4C3, H4C4, H4C5, H4C6, H4C8, H4C9]
R-HSA:912458	Formation of meiotic heteroduplex	REACTOME_Reactions_13.05.2021	3.21868e-13	3.16396e-10	3.12158e-08	4.05805e-07	[-1]	Group16	50	14	[H4-16, H4C1, H4C11, H4C12, H4C13, H4C14, H4C15, H4C2, H4C3, H4C4, H4C5, H4C6, H4C8, H4C9]
R-HSA:912496	Formation of meiotic holliday junction	REACTOME_Reactions_13.05.2021	3.21868e-13	3.16396e-10	3.12158e-08	4.05805e-07	[-1]	Group16	50	14	[H4-16, H4C1, H4C11, H4C12, H4C13, H4C14, H4C15, H4C2, H4C3, H4C4, H4C5, H4C6, H4C8, H4C9]
R-HSA:1266738	Developmental Biology	REACTOME_Pathways_13.05.2021	3.40728e-13	3.34595e-10	3.12158e-08	4.05805e-07	[-1]	Group16	10.4027	62	[ACTG1, ADIPOQ, AP2B1, AP2M1, APH1A, CCNC, CD72, DAB1, GRB2, H3C1, H3C10, H3C11, H3C12, H3C2, H3C3, H3C4, H3C6, H3C7, H3C8, H4-16, H4C1, H4C11, H4C12, H4C13, H4C14, H4C15, H4C2, H4C3, H4C4, H4C5, H4C6, H4C8, H4C9, HSP90AB1, KDM6A, KRT19, KRT27, KRT31, KRT34, KRT35, KRT40, KRTAP10-7, KRTAP10-8, KRTAP12-3, KRTAP4-2, KRTAP5-9, LHX2, LHX3, MED28, MMP2, MYF5, NAB2, PAX6, PIK3R3, PSMA1, RANBP9, SDC2, S…
R-HSA:5682858	RNF8 and RNF168 ubiquitinate H2AFX	REACTOME_Reactions_13.05.2021	4.63932e-13	4.55118e-10	3.12158e-08	4.05805e-07	[-1]	Group16	44.1176	15	[H4-16, H4C1, H4C11, H4C12, H4C13, H4C14, H4C15, H4C2, H4C3, H4C4, H4C5, H4C6, H4C8, H4C9, UBC]
R-HSA:5683077	RNF8 and RNF168 ubiquitinate KDM4A,B	REACTOME_Reactions_13.05.2021	4.63932e-13	4.55118e-10	3.12158e-08	4.05805e-07	[-1]	Group16	44.1176	15	[H4-16, H4C1, H4C11, H4C12, H4C13, H4C14, H4C15, H4C2, H4C3, H4C4, H4C5, H4C6, H4C8, H4C9, UBC]
GO:0034508	centromere complex assembly	GO_BiologicalProcess-EBI-UniProt-GOA-ACAP-ARAP_13.05.2021_00h00	4.88e-13	4.7824e-10	3.12158e-08	4.05805e-07	[6, 7, 8]	Group16	40	16	[H4-16, H4C1, H4C11, H4C12, H4C13, H4C14, H4C15, H4C2, H4C3, H4C4, H4C5, H4C6, H4C8, H4C9, OIP5, RNF4]
GO:0071824	protein-DNA complex subunit organization	GO_BiologicalProcess-EBI-UniProt-GOA-ACAP-ARAP_13.05.2021_00h00	5.10102e-13	4.9939e-10	3.12158e-08	4.05805e-07	[5]	Group16	15.9817	35	[ANP32B, ASF1A, CETN2, DMAP1, H3C1, H3C10, H3C11, H3C12, H3C2, H3C3, H3C4, H3C6, H3C7, H3C8, H4-16, H4C1, H4C11, H4C12, H4C13, H4C14, H4C15, H4C2, H4C3, H4C4, H4C5, H4C6, H4C8, H4C9, OIP5, PSMA1, RNF4, TBP, THRA, TSPYL2, UBC]
GO:0009755	hormone-mediated signaling pathway	GO_BiologicalProcess-EBI-UniProt-GOA-ACAP-ARAP_13.05.2021_00h00	5.15292e-13	5.03955e-10	3.12158e-08	4.05805e-07	[3, 4, 5, 6]	Group16	19.8582	28	[H3C1, H3C10, H3C11, H3C12, H3C2, H3C3, H3C4, H3C6, H3C7, H3C8, H4-16, H4C1, H4C11, H4C12, H4C13, H4C14, H4C15, H4C2, H4C3, H4C4, H4C5, H4C6, H4C8, H4C9, KCTD6, PAQR8, PGRMC2, THRA]
R-HSA:5682629	HERC2 facilitates UBE2N:UBE2V2 binding to RNF8	REACTOME_Reactions_13.05.2021	6.00682e-13	5.86866e-10	3.12158e-08	4.05805e-07	[-1]	Group16	48.2759	14	[H4-16, H4C1, H4C11, H4C12, H4C13, H4C14, H4C15, H4C2, H4C3, H4C4, H4C5, H4C6, H4C8, H4C9]
R-HSA:912503	Formation of meiotic single-stranded DNA invasion complex	REACTOME_Reactions_13.05.2021	6.00682e-13	5.86866e-10	3.12158e-08	4.05805e-07	[-1]	Group16	48.2759	14	[H4-16, H4C1, H4C11, H4C12, H4C13, H4C14, H4C15, H4C2, H4C3, H4C4, H4C5, H4C6, H4C8, H4C9]
R-HSA:1221632	Meiotic synapsis	REACTOME_Pathways_13.05.2021	6.36234e-13	6.20965e-10	3.12158e-08	4.05805e-07	[-1]	Group16	36.1702	17	[H4-16, H4C1, H4C11, H4C12, H4C13, H4C14, H4C15, H4C2, H4C3, H4C4, H4C5, H4C6, H4C8, H4C9, RAD21, SMC1A, UBE2I]
GO:0065003	protein-containing complex assembly	GO_BiologicalProcess-EBI-UniProt-GOA-ACAP-ARAP_13.05.2021_00h00	6.69022e-13	6.52296e-10	3.12158e-08	4.05805e-07	[5]	Group16	8.56269	84	[AKAP9, ANP32B, AP2B1, AP2M1, ARL3, ASF1A, AXIN2, BIK, CARD9, CDC42EP1, CETN2, CLEC7A, DMD, EIF3D, EIF5, EPB41, ERCC1, FCHO1, FN1, GOLGA2, GRB2, H3C1, H3C10, H3C11, H3C12, H3C2, H3C3, H3C4, H3C6, H3C7, H3C8, H4-16, H4C1, H4C11, H4C12, H4C13, H4C14, H4C15, H4C2, H4C3, H4C4, H4C5, H4C6, H4C8, H4C9, HIP1, HSP90AB1, IKBKG, KCNA4, KCTD6, KCTD7, KHDC4, KLHL12, LIN7A, LUC7L2, MIP, MMP3, OIP5, PICK1, PSM…
R-HSA:3451147	KAT5 HAT complex acetylates TCF4 gene at histone H4	REACTOME_Reactions_13.05.2021	1.08719e-12	1.05892e-09	3.12158e-08	4.05805e-07	[-1]	Group16	46.6667	14	[H4-16, H4C1, H4C11, H4C12, H4C13, H4C14, H4C15, H4C2, H4C3, H4C4, H4C5, H4C6, H4C8, H4C9]
R-HSA:5682863	RNF168 binds DNA DSBs	REACTOME_Reactions_13.05.2021	1.08719e-12	1.05892e-09	3.12158e-08	4.05805e-07	[-1]	Group16	46.6667	14	[H4-16, H4C1, H4C11, H4C12, H4C13, H4C14, H4C15, H4C2, H4C3, H4C4, H4C5, H4C6, H4C8, H4C9]
R-HSA:3247509	Chromatin modifying enzymes	REACTOME_Pathways_13.05.2021	1.13624e-12	1.10556e-09	0.000342837	0.000685674	[-1]	Group14	18.5897	29	[DMAP1, H3C1, H3C10, H3C11, H3C12, H3C2, H3C3, H3C4, H3C6, H3C7, H3C8, H4-16, H4C1, H4C11, H4C12, H4C13, H4C14, H4C15, H4C2, H4C3, H4C4, H4C5, H4C6, H4C8, H4C9, KDM6A, MBD3, MTA1, TBL1X]
R-HSA:4839726	Chromatin organization	REACTOME_Pathways_13.05.2021	1.13624e-12	1.10556e-09	3.12158e-08	4.05805e-07	[-1]	Group16	18.5897	29	[DMAP1, H3C1, H3C10, H3C11, H3C12, H3C2, H3C3, H3C4, H3C6, H3C7, H3C8, H4-16, H4C1, H4C11, H4C12, H4C13, H4C14, H4C15, H4C2, H4C3, H4C4, H4C5, H4C6, H4C8, H4C9, KDM6A, MBD3, MTA1, TBL1X]
R-HSA:5684071	RNF4 ubiquitinates MDC1	REACTOME_Reactions_13.05.2021	1.2044e-12	1.17068e-09	3.12158e-08	4.05805e-07	[-1]	Group16	38.0952	16	[H4-16, H4C1, H4C11, H4C12, H4C13, H4C14, H4C15, H4C2, H4C3, H4C4, H4C5, H4C6, H4C8, H4C9, RNF4, UBC]
R-HSA:8878171	Transcriptional regulation by RUNX1	REACTOME_Pathways_13.05.2021	1.59058e-12	1.54445e-09	3.12158e-08	4.05805e-07	[-1]	Group16	18.3544	29	[H3C1, H3C10, H3C11, H3C12, H3C2, H3C3, H3C4, H3C6, H3C7, H3C8, H4-16, H4C1, H4C11, H4C12, H4C13, H4C14, H4C15, H4C2, H4C3, H4C4, H4C5, H4C6, H4C8, H4C9, KCTD6, LMO1, PAX5, PSMA1, UBC]
R-HSA:4722133	KDM2A, KDM2B, KDM4A demethylate MeK37-histone H3	REACTOME_Reactions_13.05.2021	1.71733e-12	1.66581e-09	3.12158e-08	4.05805e-07	[-1]	Group16	76.9231	10	[H3C1, H3C10, H3C11, H3C12, H3C2, H3C3, H3C4, H3C6, H3C7, H3C8]
R-HSA:4724284	KDM3A, KDM3B, KDM7A, PHF2:ARID5B, PHF8 demethylate MeK10-histone H3	REACTOME_Reactions_13.05.2021	1.71733e-12	1.66581e-09	3.12158e-08	4.05805e-07	[-1]	Group16	76.9231	10	[H3C1, H3C10, H3C11, H3C12, H3C2, H3C3, H3C4, H3C6, H3C7, H3C8]
R-HSA:4754181	KDM5A-D demethylate Me2K5-histone H3	REACTOME_Reactions_13.05.2021	1.71733e-12	1.66581e-09	3.12158e-08	4.05805e-07	[-1]	Group16	76.9231	10	[H3C1, H3C10, H3C11, H3C12, H3C2, H3C3, H3C4, H3C6, H3C7, H3C8]
R-HSA:5205822	CARM1 methylates arginine-18 (H3R17) of histone H3	REACTOME_Reactions_13.05.2021	1.71733e-12	1.66581e-09	3.12158e-08	4.05805e-07	[-1]	Group16	76.9231	10	[H3C1, H3C10, H3C11, H3C12, H3C2, H3C3, H3C4, H3C6, H3C7, H3C8]
R-HSA:5225649	RBBP7 binds histone H3	REACTOME_Reactions_13.05.2021	1.71733e-12	1.66581e-09	3.12158e-08	4.05805e-07	[-1]	Group16	76.9231	10	[H3C1, H3C10, H3C11, H3C12, H3C2, H3C3, H3C4, H3C6, H3C7, H3C8]
R-HSA:5229010	CARM1 methylates arginine-27 of histone H3 (H3R26)	REACTOME_Reactions_13.05.2021	1.71733e-12	1.66581e-09	3.12158e-08	4.05805e-07	[-1]	Group16	76.9231	10	[H3C1, H3C10, H3C11, H3C12, H3C2, H3C3, H3C4, H3C6, H3C7, H3C8]
R-HSA:5638141	SETD2 (KMT3A) methylates dimethyl-lysine-37 of histone H3 (H3K36)	REACTOME_Reactions_13.05.2021	1.71733e-12	1.66581e-09	3.12158e-08	4.05805e-07	[-1]	Group16	76.9231	10	[H3C1, H3C10, H3C11, H3C12, H3C2, H3C3, H3C4, H3C6, H3C7, H3C8]
R-HSA:5649764	DOT1L (KMT4) methylates methyl-lysine-80 of histone H3 (H3K79)	REACTOME_Reactions_13.05.2021	1.71733e-12	1.66581e-09	3.12158e-08	4.05805e-07	[-1]	Group16	76.9231	10	[H3C1, H3C10, H3C11, H3C12, H3C2, H3C3, H3C4, H3C6, H3C7, H3C8]
R-HSA:5649799	DOT1L (KMT4) methylates dimethyl-lysine-80 of histone H3 (H3K79)	REACTOME_Reactions_13.05.2021	1.71733e-12	1.66581e-09	3.12158e-08	4.05805e-07	[-1]	Group16	76.9231	10	[H3C1, H3C10, H3C11, H3C12, H3C2, H3C3, H3C4, H3C6, H3C7, H3C8]
R-HSA:5649801	DOT1L (KMT4) methylates lysine-80 of histone H3 (H3K79)	REACTOME_Reactions_13.05.2021	1.71733e-12	1.66581e-09	3.12158e-08	4.05805e-07	[-1]	Group16	76.9231	10	[H3C1, H3C10, H3C11, H3C12, H3C2, H3C3, H3C4, H3C6, H3C7, H3C8]
R-HSA:5661114	KDM2A, KDM2B, KDM4A demethylate Me2K37-histone H3	REACTOME_Reactions_13.05.2021	1.71733e-12	1.66581e-09	3.12158e-08	4.05805e-07	[-1]	Group16	76.9231	10	[H3C1, H3C10, H3C11, H3C12, H3C2, H3C3, H3C4, H3C6, H3C7, H3C8]
R-HSA:5661115	KDM3A, KDM3B, KDM7A, PHF2:ARID5B, PHF8 demethylate Me2K10-histone H3	REACTOME_Reactions_13.05.2021	1.71733e-12	1.66581e-09	3.12158e-08	4.05805e-07	[-1]	Group16	76.9231	10	[H3C1, H3C10, H3C11, H3C12, H3C2, H3C3, H3C4, H3C6, H3C7, H3C8]
R-HSA:5661116	KDM5A-D demethylate Me3K5-histone H3	REACTOME_Reactions_13.05.2021	1.71733e-12	1.66581e-09	3.12158e-08	4.05805e-07	[-1]	Group16	76.9231	10	[H3C1, H3C10, H3C11, H3C12, H3C2, H3C3, H3C4, H3C6, H3C7, H3C8]
R-HSA:5683405	PPP5C dephosphorylates TP53BP1	REACTOME_Reactions_13.05.2021	1.91373e-12	1.8544e-09	3.12158e-08	4.05805e-07	[-1]	Group16	45.1613	14	[H4-16, H4C1, H4C11, H4C12, H4C13, H4C14, H4C15, H4C2, H4C3, H4C4, H4C5, H4C6, H4C8, H4C9]
R-HSA:5683425	ATM phosphorylates TP53BP1 at DNA DSBs	REACTOME_Reactions_13.05.2021	1.91373e-12	1.8544e-09	3.12158e-08	4.05805e-07	[-1]	Group16	45.1613	14	[H4-16, H4C1, H4C11, H4C12, H4C13, H4C14, H4C15, H4C2, H4C3, H4C4, H4C5, H4C6, H4C8, H4C9]
R-HSA:5693566	TP53BP1 associates with H4K20Me2 at DNA DSBs	REACTOME_Reactions_13.05.2021	1.91373e-12	1.8544e-09	3.12158e-08	4.05805e-07	[-1]	Group16	45.1613	14	[H4-16, H4C1, H4C11, H4C12, H4C13, H4C14, H4C15, H4C2, H4C3, H4C4, H4C5, H4C6, H4C8, H4C9]
GO:0022607	cellular component assembly	GO_BiologicalProcess-EBI-UniProt-GOA-ACAP-ARAP_13.05.2021_00h00	2.14216e-12	2.07362e-09	3.12158e-08	4.05805e-07	[4]	Group16	7.03812	120	[ACTG1, AKAP9, ANP32B, AP2B1, AP2M1, ARL3, ASF1A, AXIN2, BAG6, BIK, CARD9, CDC42EP1, CEP70, CEP72, CEP76, CETN2, CIAO1, CLEC7A, DISC1, DMD, EIF3D, EIF5, EPB41, ERCC1, EVI5, FCHO1, FN1, GABARAPL1, GOLGA2, GORASP2, GRB2, H3C1, H3C10, H3C11, H3C12, H3C2, H3C3, H3C4, H3C6, H3C7, H3C8, H4-16, H4C1, H4C11, H4C12, H4C13, H4C14, H4C15, H4C2, H4C3, H4C4, H4C5, H4C6, H4C8, H4C9, HAUS1, HIP1, HSP90AB1, ID1,…
R-HSA:69278	Cell Cycle, Mitotic	REACTOME_Pathways_13.05.2021	2.32266e-12	2.24601e-09	3.12158e-08	4.05805e-07	[-1]	Group16	12.8358	43	[AKAP9, ANAPC11, CEP70, CEP72, CEP76, CETN2, GOLGA2, GORASP2, H3C1, H3C10, H3C11, H3C12, H3C2, H3C3, H3C4, H3C6, H3C7, H3C8, H4-16, H4C1, H4C11, H4C12, H4C13, H4C14, H4C15, H4C2, H4C3, H4C4, H4C5, H4C6, H4C8, H4C9, HAUS1, HSP90AB1, NINL, PSMA1, RAD21, RAN, SFI1, SMC1A, SSNA1, UBC, UBE2I]
KEGG:05203	Viral carcinogenesis	KEGG_13.05.2021	2.51614e-12	2.43059e-09	3.12158e-08	4.05805e-07	[-1]	Group16	20.155	26	[CREB3, CREB3L1, CREB3L3, GRB2, H4-16, H4C1, H4C11, H4C12, H4C13, H4C14, H4C15, H4C2, H4C3, H4C4, H4C5, H4C6, H4C8, H4C9, IKBKG, PIK3R3, PXN, REL, TBP, TRAF1, TRAF2, VAC14]
R-HSA:171306	Packaging Of Telomere Ends	REACTOME_Pathways_13.05.2021	3.28413e-12	3.16919e-09	3.12158e-08	4.05805e-07	[-1]	Group16	43.75	14	[H4-16, H4C1, H4C11, H4C12, H4C13, H4C14, H4C15, H4C2, H4C3, H4C4, H4C5, H4C6, H4C8, H4C9]
R-HSA:176700	Incorporation Of Extended And Processed Telomere End Into Higher Order T-Loop And Associated Protein Structure	REACTOME_Reactions_13.05.2021	3.28413e-12	3.16919e-09	3.12158e-08	4.05805e-07	[-1]	Group16	43.75	14	[H4-16, H4C1, H4C11, H4C12, H4C13, H4C14, H4C15, H4C2, H4C3, H4C4, H4C5, H4C6, H4C8, H4C9]
R-HSA:181450	Incorporation Of Extended And Processed Telomere End Into Associated Protein Structure	REACTOME_Reactions_13.05.2021	3.28413e-12	3.16919e-09	3.12158e-08	4.05805e-07	[-1]	Group16	43.75	14	[H4-16, H4C1, H4C11, H4C12, H4C13, H4C14, H4C15, H4C2, H4C3, H4C4, H4C5, H4C6, H4C8, H4C9]
R-HSA:3785711	Telomere shortening during replicative exhaustion	REACTOME_Reactions_13.05.2021	3.28413e-12	3.16919e-09	3.12158e-08	4.05805e-07	[-1]	Group16	43.75	14	[H4-16, H4C1, H4C11, H4C12, H4C13, H4C14, H4C15, H4C2, H4C3, H4C4, H4C5, H4C6, H4C8, H4C9]
R-HSA:5683384	UIMC1 and FAM175A bind DNA DSBs	REACTOME_Reactions_13.05.2021	3.28413e-12	3.16919e-09	1.38969e-05	0.000111175	[-1]	Group15	43.75	14	[H4-16, H4C1, H4C11, H4C12, H4C13, H4C14, H4C15, H4C2, H4C3, H4C4, H4C5, H4C6, H4C8, H4C9]
R-HSA:5686704	Activated ATM phosphorylates DCLRE1C	REACTOME_Reactions_13.05.2021	3.28413e-12	3.16919e-09	3.12158e-08	4.05805e-07	[-1]	Group16	43.75	14	[H4-16, H4C1, H4C11, H4C12, H4C13, H4C14, H4C15, H4C2, H4C3, H4C4, H4C5, H4C6, H4C8, H4C9]
R-HSA:5686900	TP53BP1 recruits DCLRE1C to ATM	REACTOME_Reactions_13.05.2021	3.28413e-12	3.16919e-09	3.12158e-08	4.05805e-07	[-1]	Group16	43.75	14	[H4-16, H4C1, H4C11, H4C12, H4C13, H4C14, H4C15, H4C2, H4C3, H4C4, H4C5, H4C6, H4C8, H4C9]
R-HSA:9629195	NEIL3 recognizes and binds to 5-guanidinohydantoin (Gh) in telomeric DNA	REACTOME_Reactions_13.05.2021	3.28413e-12	3.16919e-09	3.12158e-08	4.05805e-07	[-1]	Group16	43.75	14	[H4-16, H4C1, H4C11, H4C12, H4C13, H4C14, H4C15, H4C2, H4C3, H4C4, H4C5, H4C6, H4C8, H4C9]
R-HSA:9629216	NEIL3 cleaves 5-guanidinohydantoin (Gh) from damaged telomeric DNA	REACTOME_Reactions_13.05.2021	3.28413e-12	3.16919e-09	3.12158e-08	4.05805e-07	[-1]	Group16	43.75	14	[H4-16, H4C1, H4C11, H4C12, H4C13, H4C14, H4C15, H4C2, H4C3, H4C4, H4C5, H4C6, H4C8, H4C9]
R-HSA:9629372	NEIL3 recognizes and binds to thymine glycol in telomeric DNA	REACTOME_Reactions_13.05.2021	3.28413e-12	3.16919e-09	3.12158e-08	4.05805e-07	[-1]	Group16	43.75	14	[H4-16, H4C1, H4C11, H4C12, H4C13, H4C14, H4C15, H4C2, H4C3, H4C4, H4C5, H4C6, H4C8, H4C9]
R-HSA:9629373	NEIL3 recognizes and binds to spiroiminodihydantoin in telomeric DNA	REACTOME_Reactions_13.05.2021	3.28413e-12	3.16919e-09	3.12158e-08	4.05805e-07	[-1]	Group16	43.75	14	[H4-16, H4C1, H4C11, H4C12, H4C13, H4C14, H4C15, H4C2, H4C3, H4C4, H4C5, H4C6, H4C8, H4C9]
R-HSA:9629483	NEIL3 cleaves spiroiminodihydantoin from damaged telomeric DNA	REACTOME_Reactions_13.05.2021	3.28413e-12	3.16919e-09	3.12158e-08	4.05805e-07	[-1]	Group16	43.75	14	[H4-16, H4C1, H4C11, H4C12, H4C13, H4C14, H4C15, H4C2, H4C3, H4C4, H4C5, H4C6, H4C8, H4C9]
R-HSA:9629497	NEIL3 cleaves thymine glycol from telomeric DNA	REACTOME_Reactions_13.05.2021	3.28413e-12	3.16919e-09	3.12158e-08	4.05805e-07	[-1]	Group16	43.75	14	[H4-16, H4C1, H4C11, H4C12, H4C13, H4C14, H4C15, H4C2, H4C3, H4C4, H4C5, H4C6, H4C8, H4C9]
GO:0016233	telomere capping	GO_BiologicalProcess-EBI-UniProt-GOA-ACAP-ARAP_13.05.2021_00h00	3.357e-12	3.23615e-09	3.12158e-08	4.05805e-07	[6, 7, 8]	Group16	39.4737	15	[ERCC1, H4-16, H4C1, H4C11, H4C12, H4C13, H4C14, H4C15, H4C2, H4C3, H4C4, H4C5, H4C6, H4C8, H4C9]
R-HSA:5684052	PIAS4 SUMOylates MDC1	REACTOME_Reactions_13.05.2021	3.357e-12	3.23615e-09	3.12158e-08	4.05805e-07	[-1]	Group16	39.4737	15	[H4-16, H4C1, H4C11, H4C12, H4C13, H4C14, H4C15, H4C2, H4C3, H4C4, H4C5, H4C6, H4C8, H4C9, UBE2I]
GO:0000228	nuclear chromosome	GO_CellularComponent-EBI-UniProt-GOA-ACAP-ARAP_13.05.2021_00h00	3.57494e-12	3.44267e-09	3.12158e-08	4.05805e-07	[6, 7]	Group16	18.4211	28	[DMAP1, H3C1, H3C10, H3C11, H3C12, H3C2, H3C3, H3C4, H3C6, H3C7, H3C8, H4-16, H4C1, H4C11, H4C12, H4C13, H4C14, H4C15, H4C2, H4C3, H4C4, H4C5, H4C6, H4C8, H4C9, RAD21, SMC1A, UBE2I]
R-HSA:3108232	SUMO E3 ligases SUMOylate target proteins	REACTOME_Pathways_13.05.2021	5.11355e-12	4.91923e-09	3.12158e-08	4.05805e-07	[-1]	Group16	22.3301	23	[CETN2, H4-16, H4C1, H4C11, H4C12, H4C13, H4C14, H4C15, H4C2, H4C3, H4C4, H4C5, H4C6, H4C8, H4C9, IKBKG, MTA1, RAD21, SMC1A, THRA, TRIM27, UBE2I, ZBED1]
R-HSA:9670101	ATRX:DAXX binds to subtelomeric chromosomal regions	REACTOME_Reactions_13.05.2021	5.50611e-12	5.29137e-09	3.12158e-08	4.05805e-07	[-1]	Group16	42.4242	14	[H4-16, H4C1, H4C11, H4C12, H4C13, H4C14, H4C15, H4C2, H4C3, H4C4, H4C5, H4C6, H4C8, H4C9]
R-HSA:3214912	KDM1A, KDM1B demethylate MeK5-histone H3	REACTOME_Reactions_13.05.2021	5.80509e-12	5.57289e-09	3.12158e-08	4.05805e-07	[-1]	Group16	71.4286	10	[H3C1, H3C10, H3C11, H3C12, H3C2, H3C3, H3C4, H3C6, H3C7, H3C8]
R-HSA:4754176	JMJD6 demethylates MeR3-histone H3	REACTOME_Reactions_13.05.2021	5.80509e-12	5.57289e-09	3.12158e-08	4.05805e-07	[-1]	Group16	71.4286	10	[H3C1, H3C10, H3C11, H3C12, H3C2, H3C3, H3C4, H3C6, H3C7, H3C8]
R-HSA:5205824	CARM1, PRMT6 methylate arginine-3 of histone H3 (H3R2)	REACTOME_Reactions_13.05.2021	5.80509e-12	5.57289e-09	3.12158e-08	4.05805e-07	[-1]	Group16	71.4286	10	[H3C1, H3C10, H3C11, H3C12, H3C2, H3C3, H3C4, H3C6, H3C7, H3C8]
R-HSA:5225602	WDR5 binds Me2sR3-replicative histone H3	REACTOME_Reactions_13.05.2021	5.80509e-12	5.57289e-09	3.12158e-08	4.05805e-07	[-1]	Group16	71.4286	10	[H3C1, H3C10, H3C11, H3C12, H3C2, H3C3, H3C4, H3C6, H3C7, H3C8]
R-HSA:5634729	EHMT1:EHMT2 (KMT1D:KMT1C) methylates methyl-lysine-10 of histone H3 (H3K9)	REACTOME_Reactions_13.05.2021	5.80509e-12	5.57289e-09	3.12158e-08	4.05805e-07	[-1]	Group16	71.4286	10	[H3C1, H3C10, H3C11, H3C12, H3C2, H3C3, H3C4, H3C6, H3C7, H3C8]
R-HSA:5634750	EHMT1:EHMT2 (KMT1D:KMT1C) methylates lysine-10 of histone H3 (H3K9)	REACTOME_Reactions_13.05.2021	5.80509e-12	5.57289e-09	3.12158e-08	4.05805e-07	[-1]	Group16	71.4286	10	[H3C1, H3C10, H3C11, H3C12, H3C2, H3C3, H3C4, H3C6, H3C7, H3C8]
R-HSA:5661122	JMJD6 demethylates Me2R3-histone H3	REACTOME_Reactions_13.05.2021	5.80509e-12	5.57289e-09	3.12158e-08	4.05805e-07	[-1]	Group16	71.4286	10	[H3C1, H3C10, H3C11, H3C12, H3C2, H3C3, H3C4, H3C6, H3C7, H3C8]
R-HSA:5661123	KDM1A, KDM1B demethylate Me2K5-histone H3	REACTOME_Reactions_13.05.2021	5.80509e-12	5.57289e-09	3.12158e-08	4.05805e-07	[-1]	Group16	71.4286	10	[H3C1, H3C10, H3C11, H3C12, H3C2, H3C3, H3C4, H3C6, H3C7, H3C8]
R-HSA:8865613	BRWD1 binds AcK(9,14,18,79)-p(S10,T11)-histone H3	REACTOME_Reactions_13.05.2021	5.80509e-12	5.57289e-09	3.12158e-08	4.05805e-07	[-1]	Group16	71.4286	10	[H3C1, H3C10, H3C11, H3C12, H3C2, H3C3, H3C4, H3C6, H3C7, H3C8]
R-HSA:8865711	RAG1:RAG2 recombinase binds immunoglobulin kappa locus in a BRWD1-dependent manner	REACTOME_Reactions_13.05.2021	5.80509e-12	5.57289e-09	3.12158e-08	4.05805e-07	[-1]	Group16	71.4286	10	[H3C1, H3C10, H3C11, H3C12, H3C2, H3C3, H3C4, H3C6, H3C7, H3C8]
GO:0000785	chromatin	GO_CellularComponent-EBI-UniProt-GOA-ACAP-ARAP_13.05.2021_00h00	6.1971e-12	5.94302e-09	3.12158e-08	4.05805e-07	[2, 6]	Group16	9.38834	66	[ASF1A, CREB3, CREB3L1, CREB3L3, DMAP1, DMRT3, DVL3, GSC2, H3C1, H3C10, H3C11, H3C12, H3C2, H3C3, H3C4, H3C6, H3C7, H3C8, H4-16, H4C1, H4C11, H4C12, H4C13, H4C14, H4C15, H4C2, H4C3, H4C4, H4C5, H4C6, H4C8, H4C9, HES7, HMBOX1, HMGXB4, HOXB6, HOXB9, LHX2, LHX3, MBD3, MEOX1, MEOX2, MLX, MTA1, MYF5, NFYC, NKX2-5, OBI1, OIP5, PAX5, PAX6, RAD21, RAN, REL, RFPL3, SNAI2, SRPK2, TBP, TBX5, TEAD4, THAP1, T…
R-HSA:3321975	NuA4 complex acetylates histone H2A, HIST1H4	REACTOME_Reactions_13.05.2021	8.13203e-12	7.79049e-09	3.12158e-08	4.05805e-07	[-1]	Group16	37.5	15	[DMAP1, H4-16, H4C1, H4C11, H4C12, H4C13, H4C14, H4C15, H4C2, H4C3, H4C4, H4C5, H4C6, H4C8, H4C9]
R-HSA:110330	Recognition and association of DNA glycosylase with site containing an affected purine	REACTOME_Pathways_13.05.2021	9.03563e-12	8.6471e-09	3.12158e-08	4.05805e-07	[-1]	Group16	41.1765	14	[H4-16, H4C1, H4C11, H4C12, H4C13, H4C14, H4C15, H4C2, H4C3, H4C4, H4C5, H4C6, H4C8, H4C9]
R-HSA:110331	Cleavage of the damaged purine	REACTOME_Pathways_13.05.2021	9.03563e-12	8.6471e-09	3.12158e-08	4.05805e-07	[-1]	Group16	41.1765	14	[H4-16, H4C1, H4C11, H4C12, H4C13, H4C14, H4C15, H4C2, H4C3, H4C4, H4C5, H4C6, H4C8, H4C9]
R-HSA:5693599	Association of Ku heterodimer with ends of DNA double-strand break	REACTOME_Reactions_13.05.2021	9.03563e-12	8.6471e-09	3.12158e-08	4.05805e-07	[-1]	Group16	41.1765	14	[H4-16, H4C1, H4C11, H4C12, H4C13, H4C14, H4C15, H4C2, H4C3, H4C4, H4C5, H4C6, H4C8, H4C9]
R-HSA:73927	Depurination	REACTOME_Pathways_13.05.2021	9.03563e-12	8.6471e-09	1.38969e-05	0.000111175	[-1]	Group15	41.1765	14	[H4-16, H4C1, H4C11, H4C12, H4C13, H4C14, H4C15, H4C2, H4C3, H4C4, H4C5, H4C6, H4C8, H4C9]
R-HSA:5693565	Recruitment and ATM-mediated phosphorylation of repair and signaling proteins at DNA double strand breaks	REACTOME_Pathways_13.05.2021	9.10841e-12	8.70764e-09	3.12158e-08	4.05805e-07	[-1]	Group16	34.0426	16	[H4-16, H4C1, H4C11, H4C12, H4C13, H4C14, H4C15, H4C2, H4C3, H4C4, H4C5, H4C6, H4C8, H4C9, UBC, UBE2I]
GO:0071103	DNA conformation change	GO_BiologicalProcess-EBI-UniProt-GOA-ACAP-ARAP_13.05.2021_00h00	1.18049e-11	1.12737e-08	3.12158e-08	4.05805e-07	[6]	Group16	15.9794	31	[ANP32B, ASF1A, CETN2, H3C1, H3C10, H3C11, H3C12, H3C2, H3C3, H3C4, H3C6, H3C7, H3C8, H4-16, H4C1, H4C11, H4C12, H4C13, H4C14, H4C15, H4C2, H4C3, H4C4, H4C5, H4C6, H4C8, H4C9, MBD3, OIP5, TSPYL2, UBC]
R-HSA:2990846	SUMOylation	REACTOME_Pathways_13.05.2021	1.18676e-11	1.13217e-08	3.12158e-08	4.05805e-07	[-1]	Group16	21.4953	23	[CETN2, H4-16, H4C1, H4C11, H4C12, H4C13, H4C14, H4C15, H4C2, H4C3, H4C4, H4C5, H4C6, H4C8, H4C9, IKBKG, MTA1, RAD21, SMC1A, THRA, TRIM27, UBE2I, ZBED1]
R-HSA:2559586	DNA Damage/Telomere Stress Induced Senescence	REACTOME_Pathways_13.05.2021	1.23779e-11	1.17962e-08	3.12158e-08	4.05805e-07	[-1]	Group16	36.5854	15	[ASF1A, H4-16, H4C1, H4C11, H4C12, H4C13, H4C14, H4C15, H4C2, H4C3, H4C4, H4C5, H4C6, H4C8, H4C9]
R-HSA:5693606	DNA Double Strand Break Response	REACTOME_Pathways_13.05.2021	1.31872e-11	1.25542e-08	3.12158e-08	4.05805e-07	[-1]	Group16	33.3333	16	[H4-16, H4C1, H4C11, H4C12, H4C13, H4C14, H4C15, H4C2, H4C3, H4C4, H4C5, H4C6, H4C8, H4C9, UBC, UBE2I]
R-HSA:110328	Recognition and association of DNA glycosylase with site containing an affected pyrimidine	REACTOME_Pathways_13.05.2021	1.45369e-11	1.38246e-08	3.12158e-08	4.05805e-07	[-1]	Group16	40	14	[H4-16, H4C1, H4C11, H4C12, H4C13, H4C14, H4C15, H4C2, H4C3, H4C4, H4C5, H4C6, H4C8, H4C9]
R-HSA:110329	Cleavage of the damaged pyrimidine	REACTOME_Pathways_13.05.2021	1.45369e-11	1.38246e-08	3.12158e-08	4.05805e-07	[-1]	Group16	40	14	[H4-16, H4C1, H4C11, H4C12, H4C13, H4C14, H4C15, H4C2, H4C3, H4C4, H4C5, H4C6, H4C8, H4C9]
R-HSA:73928	Depyrimidination	REACTOME_Pathways_13.05.2021	1.45369e-11	1.38246e-08	3.12158e-08	4.05805e-07	[-1]	Group16	40	14	[H4-16, H4C1, H4C11, H4C12, H4C13, H4C14, H4C15, H4C2, H4C3, H4C4, H4C5, H4C6, H4C8, H4C9]
R-HSA:9670114	Histone H3.3 deposition at telomere	REACTOME_Reactions_13.05.2021	1.45369e-11	1.38246e-08	3.12158e-08	4.05805e-07	[-1]	Group16	40	14	[H4-16, H4C1, H4C11, H4C12, H4C13, H4C14, H4C15, H4C2, H4C3, H4C4, H4C5, H4C6, H4C8, H4C9]
GO:0016458	gene silencing	GO_BiologicalProcess-EBI-UniProt-GOA-ACAP-ARAP_13.05.2021_00h00	1.55351e-11	1.47584e-08	3.12158e-08	4.05805e-07	[2, 5, 6, 7]	Group16	18	27	[ASF1A, H3C1, H3C10, H3C11, H3C12, H3C2, H3C3, H3C4, H3C6, H3C7, H3C8, H4-16, H4C1, H4C11, H4C12, H4C13, H4C14, H4C15, H4C2, H4C3, H4C4, H4C5, H4C6, H4C8, H4C9, RAN, TARBP2]
R-HSA:4724279	KDM4A, KDM4B, KDM4C, KDM4D demethylate Me2K10-histone H3	REACTOME_Reactions_13.05.2021	1.68198e-11	1.5962e-08	3.12158e-08	4.05805e-07	[-1]	Group16	66.6667	10	[H3C1, H3C10, H3C11, H3C12, H3C2, H3C3, H3C4, H3C6, H3C7, H3C8]
R-HSA:5634802	MECOM (KMT8E), PRDM16 (KMT8F) methylate lysine-10 of replicative histone H3 (H3K9)	REACTOME_Reactions_13.05.2021	1.68198e-11	1.5962e-08	3.12158e-08	4.05805e-07	[-1]	Group16	66.6667	10	[H3C1, H3C10, H3C11, H3C12, H3C2, H3C3, H3C4, H3C6, H3C7, H3C8]
R-HSA:5638333	WHSC1 (KMT3G) methylates lysine-28 of histone H3 (H3K27)	REACTOME_Reactions_13.05.2021	1.68198e-11	1.5962e-08	3.12158e-08	4.05805e-07	[-1]	Group16	66.6667	10	[H3C1, H3C10, H3C11, H3C12, H3C2, H3C3, H3C4, H3C6, H3C7, H3C8]
R-HSA:5649800	WHSC1L1 (KMT3F) methylates methyl-lysine-28 of histone H3 (H3K27)	REACTOME_Reactions_13.05.2021	1.68198e-11	1.5962e-08	3.12158e-08	4.05805e-07	[-1]	Group16	66.6667	10	[H3C1, H3C10, H3C11, H3C12, H3C2, H3C3, H3C4, H3C6, H3C7, H3C8]
R-HSA:5649802	WHSC1L1 (KMT3F) methylates dimethyl-lysine-28 of histone H3 (H3K27)	REACTOME_Reactions_13.05.2021	1.68198e-11	1.5962e-08	3.12158e-08	4.05805e-07	[-1]	Group16	66.6667	10	[H3C1, H3C10, H3C11, H3C12, H3C2, H3C3, H3C4, H3C6, H3C7, H3C8]
R-HSA:5661120	KDM4A, KDM4B, KDM4C, KDM4D, MINA demethylate Me3K10-histone H3	REACTOME_Reactions_13.05.2021	1.68198e-11	1.5962e-08	3.12158e-08	4.05805e-07	[-1]	Group16	66.6667	10	[H3C1, H3C10, H3C11, H3C12, H3C2, H3C3, H3C4, H3C6, H3C7, H3C8]
R-HSA:997263	JMJD1C demethylates H3K9 mono- and di-methylation	REACTOME_Reactions_13.05.2021	1.68198e-11	1.5962e-08	3.12158e-08	4.05805e-07	[-1]	Group16	66.6667	10	[H3C1, H3C10, H3C11, H3C12, H3C2, H3C3, H3C4, H3C6, H3C7, H3C8]
GO:0044085	cellular component biogenesis	GO_BiologicalProcess-EBI-UniProt-GOA-ACAP-ARAP_13.05.2021_00h00	1.87081e-11	1.77353e-08	3.12158e-08	4.05805e-07	[3]	Group16	6.72816	124	[ACTG1, AKAP9, ANP32B, AP2B1, AP2M1, ARL3, ASF1A, AXIN2, BAG6, BIK, CARD9, CDC42EP1, CEP70, CEP72, CEP76, CETN2, CIAO1, CLEC7A, DISC1, DMD, EIF3D, EIF5, EPB41, ERCC1, EVI5, FCHO1, FN1, FTSJ3, GABARAPL1, GOLGA2, GORASP2, GRB2, H3C1, H3C10, H3C11, H3C12, H3C2, H3C3, H3C4, H3C6, H3C7, H3C8, H4-16, H4C1, H4C11, H4C12, H4C13, H4C14, H4C15, H4C2, H4C3, H4C4, H4C5, H4C6, H4C8, H4C9, HAUS1, HIP1, HSP90AB…
R-HSA:4551638	SUMOylation of chromatin organization proteins	REACTOME_Pathways_13.05.2021	1.88997e-11	1.7898e-08	3.12158e-08	4.05805e-07	[-1]	Group16	32.6531	16	[H4-16, H4C1, H4C11, H4C12, H4C13, H4C14, H4C15, H4C2, H4C3, H4C4, H4C5, H4C6, H4C8, H4C9, UBE2I, ZBED1]
R-HSA:5683385	Formation of BRCA1-A complex at DNA DSBs	REACTOME_Reactions_13.05.2021	2.29625e-11	2.17226e-08	3.12158e-08	4.05805e-07	[-1]	Group16	38.8889	14	[H4-16, H4C1, H4C11, H4C12, H4C13, H4C14, H4C15, H4C2, H4C3, H4C4, H4C5, H4C6, H4C8, H4C9]
R-HSA:5683735	CHEK2 is recruited to DNA DSBs	REACTOME_Reactions_13.05.2021	2.29625e-11	2.17226e-08	3.12158e-08	4.05805e-07	[-1]	Group16	38.8889	14	[H4-16, H4C1, H4C11, H4C12, H4C13, H4C14, H4C15, H4C2, H4C3, H4C4, H4C5, H4C6, H4C8, H4C9]
R-HSA:5683801	CHEK2 phosphorylates BRCA1	REACTOME_Reactions_13.05.2021	2.29625e-11	2.17226e-08	1.38969e-05	0.000111175	[-1]	Group15	38.8889	14	[H4-16, H4C1, H4C11, H4C12, H4C13, H4C14, H4C15, H4C2, H4C3, H4C4, H4C5, H4C6, H4C8, H4C9]
R-HSA:5693551	Phosphorylation of BRCA1-A complex at multiple sites by ATM	REACTOME_Reactions_13.05.2021	2.29625e-11	2.17226e-08	3.12158e-08	4.05805e-07	[-1]	Group16	38.8889	14	[H4-16, H4C1, H4C11, H4C12, H4C13, H4C14, H4C15, H4C2, H4C3, H4C4, H4C5, H4C6, H4C8, H4C9]
R-HSA:69891	Phosphorylation and activation of CHEK2 by ATM	REACTOME_Reactions_13.05.2021	2.29625e-11	2.17226e-08	3.12158e-08	4.05805e-07	[-1]	Group16	38.8889	14	[H4-16, H4C1, H4C11, H4C12, H4C13, H4C14, H4C15, H4C2, H4C3, H4C4, H4C5, H4C6, H4C8, H4C9]
R-HSA:5693607	Processing of DNA double-strand break ends	REACTOME_Pathways_13.05.2021	3.10453e-11	2.93378e-08	3.12158e-08	4.05805e-07	[-1]	Group16	29.3103	17	[H4-16, H4C1, H4C11, H4C12, H4C13, H4C14, H4C15, H4C2, H4C3, H4C4, H4C5, H4C6, H4C8, H4C9, RNF4, UBC, UBE2I]
R-HSA:5686685	RIF1 and PAX1IP bind TP53BP1 at DNA DSBs	REACTOME_Reactions_13.05.2021	3.56584e-11	3.36615e-08	3.12158e-08	4.05805e-07	[-1]	Group16	37.8378	14	[H4-16, H4C1, H4C11, H4C12, H4C13, H4C14, H4C15, H4C2, H4C3, H4C4, H4C5, H4C6, H4C8, H4C9]
R-HSA:73929	Base-Excision Repair, AP Site Formation	REACTOME_Pathways_13.05.2021	3.56584e-11	3.36615e-08	3.12158e-08	4.05805e-07	[-1]	Group16	37.8378	14	[H4-16, H4C1, H4C11, H4C12, H4C13, H4C14, H4C15, H4C2, H4C3, H4C4, H4C5, H4C6, H4C8, H4C9]
R-HSA:606279	Deposition of new CENPA-containing nucleosomes at the centromere	REACTOME_Pathways_13.05.2021	4.03478e-11	3.8048e-08	3.12158e-08	4.05805e-07	[-1]	Group16	34.0909	15	[H4-16, H4C1, H4C11, H4C12, H4C13, H4C14, H4C15, H4C2, H4C3, H4C4, H4C5, H4C6, H4C8, H4C9, OIP5]
R-HSA:606287	RSF complex binds the centromere	REACTOME_Reactions_13.05.2021	4.03478e-11	3.8048e-08	3.12158e-08	4.05805e-07	[-1]	Group16	34.0909	15	[H4-16, H4C1, H4C11, H4C12, H4C13, H4C14, H4C15, H4C2, H4C3, H4C4, H4C5, H4C6, H4C8, H4C9, OIP5]
R-HSA:606289	New CENPA-containing nucleosomes are deposited at the centromere	REACTOME_Reactions_13.05.2021	4.03478e-11	3.8048e-08	3.12158e-08	4.05805e-07	[-1]	Group16	34.0909	15	[H4-16, H4C1, H4C11, H4C12, H4C13, H4C14, H4C15, H4C2, H4C3, H4C4, H4C5, H4C6, H4C8, H4C9, OIP5]
R-HSA:774815	Nucleosome assembly	REACTOME_Pathways_13.05.2021	4.03478e-11	3.8048e-08	3.12158e-08	4.05805e-07	[-1]	Group16	34.0909	15	[H4-16, H4C1, H4C11, H4C12, H4C13, H4C14, H4C15, H4C2, H4C3, H4C4, H4C5, H4C6, H4C8, H4C9, OIP5]
R-HSA:3247569	PADI4 deiminates Histones	REACTOME_Reactions_13.05.2021	4.33193e-11	4.08068e-08	3.12158e-08	4.05805e-07	[-1]	Group16	62.5	10	[H3C1, H3C10, H3C11, H3C12, H3C2, H3C3, H3C4, H3C6, H3C7, H3C8]
R-HSA:4827383	WHSC1 (KMT3G), NSD1 (KMT3B), SMYD2 (KMT3C) methylate lysine-37 of histone H3 (H3K36)	REACTOME_Reactions_13.05.2021	4.33193e-11	4.08068e-08	3.12158e-08	4.05805e-07	[-1]	Group16	62.5	10	[H3C1, H3C10, H3C11, H3C12, H3C2, H3C3, H3C4, H3C6, H3C7, H3C8]
R-HSA:5218952	PRMT5:WDR77, PRMT7 methylate arginine-3 of histone H3 (H3R2)	REACTOME_Reactions_13.05.2021	4.33193e-11	4.08068e-08	3.12158e-08	4.05805e-07	[-1]	Group16	62.5	10	[H3C1, H3C10, H3C11, H3C12, H3C2, H3C3, H3C4, H3C6, H3C7, H3C8]
R-HSA:5638157	WHSC1 (KMT3G), NSD1 (KMT3B), SMYD2 (KMT3C), ASH1L methylate methyl-lysine-37 of histone H3 (H3K36)	REACTOME_Reactions_13.05.2021	4.33193e-11	4.08068e-08	3.12158e-08	4.05805e-07	[-1]	Group16	62.5	10	[H3C1, H3C10, H3C11, H3C12, H3C2, H3C3, H3C4, H3C6, H3C7, H3C8]
R-HSA:994106	HP1 alpha binds Histone H3K9(me)3	REACTOME_Reactions_13.05.2021	4.33193e-11	4.08068e-08	3.12158e-08	4.05805e-07	[-1]	Group16	62.5	10	[H3C1, H3C10, H3C11, H3C12, H3C2, H3C3, H3C4, H3C6, H3C7, H3C8]
GO:0030522	intracellular receptor signaling pathway	GO_BiologicalProcess-EBI-UniProt-GOA-ACAP-ARAP_13.05.2021_00h00	5.80502e-11	5.46252e-08	3.12158e-08	4.05805e-07	[3, 4, 5]	Group16	15.0485	31	[H3C1, H3C10, H3C11, H3C12, H3C2, H3C3, H3C4, H3C6, H3C7, H3C8, H4-16, H4C1, H4C11, H4C12, H4C13, H4C14, H4C15, H4C2, H4C3, H4C4, H4C5, H4C6, H4C8, H4C9, IKBKG, KCTD6, MYLIP, SNAI2, TBL1X, THRA, UBC]
GO:0097435	supramolecular fiber organization	GO_BiologicalProcess-EBI-UniProt-GOA-ACAP-ARAP_13.05.2021_00h00	8.20848e-11	7.71597e-08	3.12158e-08	4.05805e-07	[4]	Group16	10.7143	48	[ACTG1, AKAP9, APH1A, ARL3, CDC42EP1, DMD, GOLGA2, GRB2, H3C1, H3C10, H3C11, H3C12, H3C2, H3C3, H3C4, H3C6, H3C7, H3C8, H4-16, H4C1, H4C11, H4C12, H4C13, H4C14, H4C15, H4C2, H4C3, H4C4, H4C5, H4C6, H4C8, H4C9, HIP1, HOOK2, HSP90AB1, ID1, KRT19, MID1, PICK1, PXN, RANBP9, RAP1GDS1, SORBS3, TRIM27, TRIM54, UBC, VASP, VBP1]
R-HSA:3318413	KAT7-containing ING4/5 complexes acetylate Me3K-histone H3	REACTOME_Reactions_13.05.2021	1.01608e-10	9.54099e-08	3.12158e-08	4.05805e-07	[-1]	Group16	58.8235	10	[H3C1, H3C10, H3C11, H3C12, H3C2, H3C3, H3C4, H3C6, H3C7, H3C8]
R-HSA:5638332	PRC2 (EZH2) Core:AEBP2 methylates lysine-28 of histone H3 (H3K27)	REACTOME_Reactions_13.05.2021	1.01608e-10	9.54099e-08	3.12158e-08	4.05805e-07	[-1]	Group16	58.8235	10	[H3C1, H3C10, H3C11, H3C12, H3C2, H3C3, H3C4, H3C6, H3C7, H3C8]
R-HSA:5661117	CCND1:CDK4:PRMT5:pT5-WDR77 methylates methyl-arginine-9 of histone H3	REACTOME_Reactions_13.05.2021	1.01608e-10	9.54099e-08	3.12158e-08	4.05805e-07	[-1]	Group16	58.8235	10	[H3C1, H3C10, H3C11, H3C12, H3C2, H3C3, H3C4, H3C6, H3C7, H3C8]
R-HSA:9670149	TERRA transcription	REACTOME_Reactions_13.05.2021	1.78669e-10	1.67592e-07	3.12158e-08	4.05805e-07	[-1]	Group16	34.1463	14	[H4-16, H4C1, H4C11, H4C12, H4C13, H4C14, H4C15, H4C2, H4C3, H4C4, H4C5, H4C6, H4C8, H4C9]
R-HSA:3318486	KAT6A, KAT6B-containing ING5 complexes acetylate replicative histone H3	REACTOME_Reactions_13.05.2021	2.20805e-10	2.06895e-07	3.12158e-08	4.05805e-07	[-1]	Group16	55.5556	10	[H3C1, H3C10, H3C11, H3C12, H3C2, H3C3, H3C4, H3C6, H3C7, H3C8]
R-HSA:4827382	SUV39H1 (KMT1A), SUV39H2 (KTM1B), SETDB1 (KMT1E), SETDB2 (KMT1F) methylate dimethyl-lysine-10 of histone H3 (H3K9)	REACTOME_Reactions_13.05.2021	2.20805e-10	2.06895e-07	3.12158e-08	4.05805e-07	[-1]	Group16	55.5556	10	[H3C1, H3C10, H3C11, H3C12, H3C2, H3C3, H3C4, H3C6, H3C7, H3C8]
R-HSA:1640170	Cell Cycle	REACTOME_Pathways_13.05.2021	2.34432e-10	2.19428e-07	3.12158e-08	4.05805e-07	[-1]	Group16	11	44	[AKAP9, ANAPC11, CEP70, CEP72, CEP76, CETN2, GOLGA2, GORASP2, H3C1, H3C10, H3C11, H3C12, H3C2, H3C3, H3C4, H3C6, H3C7, H3C8, H4-16, H4C1, H4C11, H4C12, H4C13, H4C14, H4C15, H4C2, H4C3, H4C4, H4C5, H4C6, H4C8, H4C9, HAUS1, HSP90AB1, NINL, OIP5, PSMA1, RAD21, RAN, SFI1, SMC1A, SSNA1, UBC, UBE2I]
R-HSA:9670095	Inhibition of DNA recombination at telomere	REACTOME_Pathways_13.05.2021	2.58711e-10	2.41895e-07	3.12158e-08	4.05805e-07	[-1]	Group16	33.3333	14	[H4-16, H4C1, H4C11, H4C12, H4C13, H4C14, H4C15, H4C2, H4C3, H4C4, H4C5, H4C6, H4C8, H4C9]
GO:0046983	protein dimerization activity	GO_MolecularFunction-EBI-UniProt-GOA-ACAP-ARAP_13.05.2021_00h00	2.7391e-10	2.55832e-07	3.12158e-08	4.05805e-07	[3]	Group16	9.53206	55	[ADIPOQ, CALCOCO2, CARD9, CREB3L3, H3C1, H3C10, H3C11, H3C12, H3C2, H3C3, H3C4, H3C6, H3C7, H3C8, H4-16, H4C1, H4C11, H4C12, H4C13, H4C14, H4C15, H4C2, H4C3, H4C4, H4C5, H4C6, H4C8, H4C9, HES7, HIP1, HSP90AB1, ID1, IKBKG, IKZF3, MID1, MID2, MLX, MTUS2, MYF5, NFYC, PGRMC1, RAN, S100P, SDCBP, SDCBP2, SLC30A8, SMC1A, TARBP2, THAP1, TRIM27, TRIM37, TXN2, UBL4A, ZBED1, ZBTB16]
GO:0043044	ATP-dependent chromatin remodeling	GO_BiologicalProcess-EBI-UniProt-GOA-ACAP-ARAP_13.05.2021_00h00	3.85123e-10	3.59319e-07	3.12158e-08	4.05805e-07	[6, 8]	Group16	25.3731	17	[DMAP1, H4-16, H4C1, H4C11, H4C12, H4C13, H4C14, H4C15, H4C2, H4C3, H4C4, H4C5, H4C6, H4C8, H4C9, MBD3, OIP5]
GO:0045638	negative regulation of myeloid cell differentiation	GO_BiologicalProcess-EBI-UniProt-GOA-ACAP-ARAP_13.05.2021_00h00	4.34652e-10	4.05096e-07	3.12158e-08	4.05805e-07	[4, 5, 6, 7, 8, 9, 10]	Group16	27.1186	16	[ADIPOQ, H4-16, H4C1, H4C11, H4C12, H4C13, H4C14, H4C15, H4C2, H4C3, H4C4, H4C5, H4C6, H4C8, H4C9, ZBTB16]
GO:0038111	interleukin-7-mediated signaling pathway	GO_BiologicalProcess-EBI-UniProt-GOA-ACAP-ARAP_13.05.2021_00h00	4.50218e-10	4.19153e-07	3.12158e-08	4.05805e-07	[5, 6, 7]	Group16	52.6316	10	[H3C1, H3C10, H3C11, H3C12, H3C2, H3C3, H3C4, H3C6, H3C7, H3C8]
R-HSA:5159245	SETD3, SETD7 (KMT7), WHSC1L1 (KMT3F), Core MLL complex methylate lysine-5 of histone H3 (H3K4)	REACTOME_Reactions_13.05.2021	4.50218e-10	4.19153e-07	3.12158e-08	4.05805e-07	[-1]	Group16	52.6316	10	[H3C1, H3C10, H3C11, H3C12, H3C2, H3C3, H3C4, H3C6, H3C7, H3C8]
R-HSA:5244692	Core MLL complex, SMYD3, PRDM9 methylate dimethyl-lysine-5 of histone H3 (H3K4)	REACTOME_Reactions_13.05.2021	4.50218e-10	4.19153e-07	3.12158e-08	4.05805e-07	[-1]	Group16	52.6316	10	[H3C1, H3C10, H3C11, H3C12, H3C2, H3C3, H3C4, H3C6, H3C7, H3C8]
R-HSA:5693538	Homology Directed Repair	REACTOME_Pathways_13.05.2021	5.00406e-10	4.65378e-07	3.12158e-08	4.05805e-07	[-1]	Group16	23.3766	18	[ERCC1, H4-16, H4C1, H4C11, H4C12, H4C13, H4C14, H4C15, H4C2, H4C3, H4C4, H4C5, H4C6, H4C8, H4C9, RNF4, UBC, UBE2I]
R-HSA:5693567	HDR through Homologous Recombination (HRR) or Single Strand Annealing (SSA)	REACTOME_Pathways_13.05.2021	5.00406e-10	4.65378e-07	3.12158e-08	4.05805e-07	[-1]	Group16	23.3766	18	[ERCC1, H4-16, H4C1, H4C11, H4C12, H4C13, H4C14, H4C15, H4C2, H4C3, H4C4, H4C5, H4C6, H4C8, H4C9, RNF4, UBC, UBE2I]
R-HSA:195258	RHO GTPase Effectors	REACTOME_Pathways_13.05.2021	5.10181e-10	4.73958e-07	3.12158e-08	4.05805e-07	[-1]	Group16	15.0538	28	[ACTG1, DVL3, GRB2, H3C1, H3C10, H3C11, H3C12, H3C2, H3C3, H3C4, H3C6, H3C7, H3C8, H4-16, H4C1, H4C11, H4C12, H4C13, H4C14, H4C15, H4C2, H4C3, H4C4, H4C5, H4C6, H4C8, H4C9, LIN7B]
R-HSA:5693571	Nonhomologous End-Joining (NHEJ)	REACTOME_Pathways_13.05.2021	5.24287e-10	4.86538e-07	3.12158e-08	4.05805e-07	[-1]	Group16	31.8182	14	[H4-16, H4C1, H4C11, H4C12, H4C13, H4C14, H4C15, H4C2, H4C3, H4C4, H4C5, H4C6, H4C8, H4C9]
R-HSA:1266695	Interleukin-7 signaling	REACTOME_Pathways_13.05.2021	6.85397e-10	6.35363e-07	3.12158e-08	4.05805e-07	[-1]	Group16	44	11	[H3C1, H3C10, H3C11, H3C12, H3C2, H3C3, H3C4, H3C6, H3C7, H3C8, PIK3R3]
R-HSA:5637686	WHSC1L1 (KMT3F), Core MLL complex, SMYD3 (KMT3E) methylate methyl-lysine-5 of histone H3 (H3K4)	REACTOME_Reactions_13.05.2021	8.69676e-10	8.0532e-07	3.12158e-08	4.05805e-07	[-1]	Group16	50	10	[H3C1, H3C10, H3C11, H3C12, H3C2, H3C3, H3C4, H3C6, H3C7, H3C8]
GO:0043229	intracellular organelle	GO_CellularComponent-EBI-UniProt-GOA-ACAP-ARAP_13.05.2021_00h00	9.2425e-10	8.54931e-07	9.2425e-10	1.38637e-08	[3]	Group01	4.55977	304	[ACER1, ACER2, ACTG1, ADARB1, ADIPOQ, AGPAT3, AKAP17A, AKAP9, AMOTL2, ANAPC11, ANP32B, AP2B1, AP2M1, APH1A, ARL3, ARSA, ASF1A, ASPH, ATP6AP2, AXIN2, BAG6, BICD2, BIK, CALCOCO2, CAMLG, CASK, CASP7, CBY2, CCDC134, CCDC22, CCHCR1, CCNC, CCNL1, CD63, CDC42EP1, CDCA7L, CEP70, CEP72, CEP76, CETN2, CIAO1, CLIC2, CLK2, COX6C, CREB3, CREB3L1, CREB3L3, CTNNAL1, DAB1, DDX39A, DECR2, DERL2, DGAT2L6, DISC1, D…
GO:0048545	response to steroid hormone	GO_BiologicalProcess-EBI-UniProt-GOA-ACAP-ARAP_13.05.2021_00h00	2.76237e-09	2.55243e-06	3.12158e-08	4.05805e-07	[4, 5]	Group16	13.615	29	[ADIPOQ, H3C1, H3C10, H3C11, H3C12, H3C2, H3C3, H3C4, H3C6, H3C7, H3C8, H4-16, H4C1, H4C11, H4C12, H4C13, H4C14, H4C15, H4C2, H4C3, H4C4, H4C5, H4C6, H4C8, H4C9, KCTD6, PAQR8, PGRMC2, TDO2]
GO:1903507	negative regulation of nucleic acid-templated transcription	GO_BiologicalProcess-EBI-UniProt-GOA-ACAP-ARAP_13.05.2021_00h00	2.91122e-09	2.68706e-06	3.12158e-08	4.05805e-07	[6, 7, 8, 9, 10]	Group16	8.20707	65	[ADIPOQ, ASF1A, CREB3L1, DMAP1, DNPEP, H3C1, H3C10, H3C11, H3C12, H3C2, H3C3, H3C4, H3C6, H3C7, H3C8, H4-16, H4C1, H4C11, H4C12, H4C13, H4C14, H4C15, H4C2, H4C3, H4C4, H4C5, H4C6, H4C8, H4C9, HES7, HMBOX1, ID1, L3MBTL3, LMO1, MBD3, MDFI, MLX, MTA1, NAB2, NIF3L1, NKX2-5, PAX5, PAX6, PER2, SCML1, SDCBP, SMYD1, SNAI2, SORBS3, TBL1X, TCF25, THAP1, THRA, TLE5, TMBIM6, TRIM27, TRIM37, TSC22D4, TXN2, UB…
GO:0019904	protein domain specific binding	GO_MolecularFunction-EBI-UniProt-GOA-ACAP-ARAP_13.05.2021_00h00	4.20245e-09	3.87466e-06	3.12158e-08	4.05805e-07	[3]	Group16	10.0457	44	[AP2M1, CARD9, DMD, DNPEP, ERCC1, FN1, GRB2, H4-16, H4C1, H4C11, H4C12, H4C13, H4C14, H4C15, H4C2, H4C3, H4C4, H4C5, H4C6, H4C8, H4C9, HSP90AB1, IKBKG, LIN7A, LIN7B, LNX1, MEOX1, PAX6, PICK1, PLSCR1, RNF41, SDC2, SH3BP5, SRSF10, SSX2IP, STX1A, SYNGR3, TBL1X, THRA, TRAF4, UBE2I, USHBP1, VASP, ZBTB16]
GO:0006304	DNA modification	GO_BiologicalProcess-EBI-UniProt-GOA-ACAP-ARAP_13.05.2021_00h00	7.31459e-09	6.73674e-06	3.12158e-08	4.05805e-07	[5, 6, 7]	Group16	21.25	17	[DMAP1, H4-16, H4C1, H4C11, H4C12, H4C13, H4C14, H4C15, H4C2, H4C3, H4C4, H4C5, H4C6, H4C8, H4C9, MBD3, PICK1]
R-HSA:73884	Base Excision Repair	REACTOME_Pathways_13.05.2021	7.98206e-09	7.34349e-06	1.38969e-05	0.000111175	[-1]	Group15	26.4151	14	[H4-16, H4C1, H4C11, H4C12, H4C13, H4C14, H4C15, H4C2, H4C3, H4C4, H4C5, H4C6, H4C8, H4C9]
R-HSA:5693532	DNA Double-Strand Break Repair	REACTOME_Pathways_13.05.2021	8.80055e-09	8.0877e-06	3.12158e-08	4.05805e-07	[-1]	Group16	19.7802	18	[ERCC1, H4-16, H4C1, H4C11, H4C12, H4C13, H4C14, H4C15, H4C2, H4C3, H4C4, H4C5, H4C6, H4C8, H4C9, RNF4, UBC, UBE2I]
GO:0005694	chromosome	GO_CellularComponent-EBI-UniProt-GOA-ACAP-ARAP_13.05.2021_00h00	8.82135e-09	8.098e-06	3.12158e-08	4.05805e-07	[5]	Group16	7.4364	76	[ASF1A, CREB3, CREB3L1, CREB3L3, DMAP1, DMRT3, DVL3, ERCC1, FH, FTSJ3, GSC2, H3C1, H3C10, H3C11, H3C12, H3C2, H3C3, H3C4, H3C6, H3C7, H3C8, H4-16, H4C1, H4C11, H4C12, H4C13, H4C14, H4C15, H4C2, H4C3, H4C4, H4C5, H4C6, H4C8, H4C9, HES7, HMBOX1, HMGXB4, HOXB6, HOXB9, LHX2, LHX3, MBD3, MEOX1, MEOX2, MLX, MTA1, MYF5, NFYC, NKX2-5, OBI1, OIP5, PAX5, PAX6, PIN4, PRIMPOL, RAD18, RAD21, RAN, REL, RFPL3, …
R-HSA:5205799	CCND1:CDK4:PRMT5:pT5-WDR77 methylates arginine-9 of histone H3 (H3R8)	REACTOME_Reactions_13.05.2021	1.29335e-08	1.186e-05	3.12158e-08	4.05805e-07	[-1]	Group16	40	10	[H3C1, H3C10, H3C11, H3C12, H3C2, H3C3, H3C4, H3C6, H3C7, H3C8]
R-HSA:69473	G2/M DNA damage checkpoint	REACTOME_Pathways_13.05.2021	1.34712e-08	1.23397e-05	3.12158e-08	4.05805e-07	[-1]	Group16	25.4545	14	[H4-16, H4C1, H4C11, H4C12, H4C13, H4C14, H4C15, H4C2, H4C3, H4C4, H4C5, H4C6, H4C8, H4C9]
GO:0045934	negative regulation of nucleobase-containing compound metabolic process	GO_BiologicalProcess-EBI-UniProt-GOA-ACAP-ARAP_13.05.2021_00h00	1.42948e-08	1.30798e-05	3.12158e-08	4.05805e-07	[4, 5, 6]	Group16	7.62527	70	[ADIPOQ, ASF1A, AXIN2, CREB3L1, DMAP1, DNPEP, ERCC1, H3C1, H3C10, H3C11, H3C12, H3C2, H3C3, H3C4, H3C6, H3C7, H3C8, H4-16, H4C1, H4C11, H4C12, H4C13, H4C14, H4C15, H4C2, H4C3, H4C4, H4C5, H4C6, H4C8, H4C9, HES7, HMBOX1, ID1, L3MBTL3, LMO1, MBD3, MDFI, MLX, MTA1, NAB2, NIF3L1, NKX2-5, PAX5, PAX6, PER2, SCML1, SDCBP, SMYD1, SNAI2, SORBS3, SRSF10, TBL1X, TCF25, THAP1, THRA, TLE5, TMBIM6, TNIP1, TRAF…
GO:0000723	telomere maintenance	GO_BiologicalProcess-EBI-UniProt-GOA-ACAP-ARAP_13.05.2021_00h00	2.52923e-08	2.31172e-05	3.12158e-08	4.05805e-07	[5, 6, 7]	Group16	18.5567	18	[ERCC1, H4-16, H4C1, H4C11, H4C12, H4C13, H4C14, H4C15, H4C2, H4C3, H4C4, H4C5, H4C6, H4C8, H4C9, HMBOX1, HSP90AB1, TNIP1]
GO:0030099	myeloid cell differentiation	GO_BiologicalProcess-EBI-UniProt-GOA-ACAP-ARAP_13.05.2021_00h00	2.93168e-08	2.67662e-05	3.12158e-08	4.05805e-07	[4, 5, 6, 7, 8]	Group16	12.2881	29	[ADIPOQ, H3C1, H3C10, H3C11, H3C12, H3C2, H3C3, H3C4, H3C6, H3C7, H3C8, H4-16, H4C1, H4C11, H4C12, H4C13, H4C14, H4C15, H4C2, H4C3, H4C4, H4C5, H4C6, H4C8, H4C9, L3MBTL3, THRA, UBL4A, ZBTB16]
GO:0042802	identical protein binding	GO_MolecularFunction-EBI-UniProt-GOA-ACAP-ARAP_13.05.2021_00h00	3.06388e-08	2.79426e-05	3.06388e-08	4.28943e-07	[3]	Group00	6.8745	86	[ACTG1, ADIPOQ, CALCOCO2, CARD9, CCNC, CDR2L, CEP70, CIDEB, CLK2, CREB3, CREB3L3, CTAG1A, DDX39A, DNPEP, DYNLT1, FATE1, FN1, FSBP, GOLGA2, GRB2, HIP1, HMBOX1, HMGXB4, HOOK2, HSP90AB1, ID1, IKBKG, IKZF3, KCTD6, KDM6A, KLHL12, KRTAP10-7, KRTAP10-8, KRTAP12-3, KRTAP4-2, KRTAP5-9, L3MBTL3, LNX1, MDFI, MID1, MID2, MLX, MTUS2, NAB2, NIF3L1, OIP5, PGRMC1, PICK1, PNMA5, RENBP, RNF4, RNF41, S100P, SAT1, S…
R-HSA:3301237	KAT2 complexes acetylate histone H3	REACTOME_Reactions_13.05.2021	3.11414e-08	2.83698e-05	3.12158e-08	4.05805e-07	[-1]	Group16	37.037	10	[H3C1, H3C10, H3C11, H3C12, H3C2, H3C3, H3C4, H3C6, H3C7, H3C8]
KEGG:05202	Transcriptional misregulation in cancer	KEGG_13.05.2021	3.49268e-08	3.17834e-05	3.12158e-08	4.05805e-07	[-1]	Group16	17.2727	19	[GADD45G, H3C1, H3C10, H3C11, H3C12, H3C2, H3C3, H3C4, H3C6, H3C7, H3C8, IGF1, KDM6A, MMP3, PAX5, PER2, REL, TRAF1, ZBTB16]
GO:0006355	regulation of transcription, DNA-templated	GO_BiologicalProcess-EBI-UniProt-GOA-ACAP-ARAP_13.05.2021_00h00	3.73799e-08	3.39783e-05	3.12158e-08	4.05805e-07	[5, 6, 7, 8, 9, 10]	Group16	6.09819	118	[ADIPOQ, AKAP17A, ASF1A, CARD9, CASK, CCDC22, CCNC, CCNL1, CDCA7L, CIAO1, CREB3, CREB3L1, CREB3L3, CTAG1A, DMAP1, DMD, DMRT3, DNPEP, DVL3, ERCC1, GSC2, GTF2I, H3C1, H3C10, H3C11, H3C12, H3C2, H3C3, H3C4, H3C6, H3C7, H3C8, H4-16, H4C1, H4C11, H4C12, H4C13, H4C14, H4C15, H4C2, H4C3, H4C4, H4C5, H4C6, H4C8, H4C9, HES7, HMBOX1, HOXB6, HOXB9, ID1, IGF1, IKBKG, IKZF2, IKZF3, L3MBTL3, LHX2, LHX3, LMO1, …
GO:0006303	double-strand break repair via nonhomologous end joining	GO_BiologicalProcess-EBI-UniProt-GOA-ACAP-ARAP_13.05.2021_00h00	4.11233e-08	3.73399e-05	3.12158e-08	4.05805e-07	[7, 8, 9]	Group16	21.7391	15	[ERCC1, H4-16, H4C1, H4C11, H4C12, H4C13, H4C14, H4C15, H4C2, H4C3, H4C4, H4C5, H4C6, H4C8, H4C9]
GO:0051053	negative regulation of DNA metabolic process	GO_BiologicalProcess-EBI-UniProt-GOA-ACAP-ARAP_13.05.2021_00h00	6.11099e-08	5.54267e-05	3.12158e-08	4.05805e-07	[4, 5, 6, 7, 8]	Group16	19.7531	16	[ADIPOQ, ERCC1, H4-16, H4C1, H4C11, H4C12, H4C13, H4C14, H4C15, H4C2, H4C3, H4C4, H4C5, H4C6, H4C8, H4C9]
GO:0071407	cellular response to organic cyclic compound	GO_BiologicalProcess-EBI-UniProt-GOA-ACAP-ARAP_13.05.2021_00h00	6.76992e-08	6.13355e-05	3.12158e-08	4.05805e-07	[5]	Group16	10.8553	33	[ADIPOQ, AKAP9, CASP7, H3C1, H3C10, H3C11, H3C12, H3C2, H3C3, H3C4, H3C6, H3C7, H3C8, H4-16, H4C1, H4C11, H4C12, H4C13, H4C14, H4C15, H4C2, H4C3, H4C4, H4C5, H4C6, H4C8, H4C9, HSP90AB1, ID1, KCTD6, PAQR8, PGRMC2, SNAI2]
R-HSA:157579	Telomere Maintenance	REACTOME_Pathways_13.05.2021	8.72702e-08	7.89795e-05	3.12158e-08	4.05805e-07	[-1]	Group16	22.2222	14	[H4-16, H4C1, H4C11, H4C12, H4C13, H4C14, H4C15, H4C2, H4C3, H4C4, H4C5, H4C6, H4C8, H4C9]
GO:1903706	regulation of hemopoiesis	GO_BiologicalProcess-EBI-UniProt-GOA-ACAP-ARAP_13.05.2021_00h00	9.21057e-08	8.32635e-05	3.12158e-08	4.05805e-07	[3, 4, 5, 6, 7, 8]	Group16	12.2727	27	[ADIPOQ, H3C1, H3C10, H3C11, H3C12, H3C2, H3C3, H3C4, H3C6, H3C7, H3C8, H4-16, H4C1, H4C11, H4C12, H4C13, H4C14, H4C15, H4C2, H4C3, H4C4, H4C5, H4C6, H4C8, H4C9, IKZF3, ZBTB16]
GO:0005856	cytoskeleton	GO_CellularComponent-EBI-UniProt-GOA-ACAP-ARAP_13.05.2021_00h00	9.5295e-08	8.60513e-05	1.46613e-16	2.34581e-15	[5]	Group05	6.70827	86	[ACTG1, AKAP9, ARL3, AXIN2, BICD2, CALCOCO2, CASK, CCHCR1, CDC42EP1, CEP70, CEP72, CEP76, CETN2, CIAO1, CTNNAL1, DISC1, DMD, DYNLT1, EPB41, EVI5, GABARAPL1, GOLGA2, GYPC, HAUS1, HIP1, HMBOX1, HOOK2, ID1, IKBKG, KIF16B, KIFC3, KLHL12, KRT19, KRT27, KRT31, KRT34, KRT35, KRT40, KRTAP10-7, KRTAP10-8, KRTAP12-3, KRTAP4-12, KRTAP4-2, KRTAP5-9, LZTS2, MED28, MID1, MID2, MPP1, MTA1, MTUS2, MYLIP, NINL, P…
GO:0016043	cellular component organization	GO_BiologicalProcess-EBI-UniProt-GOA-ACAP-ARAP_13.05.2021_00h00	9.58757e-08	8.64799e-05	9.20605e-05	0.000460303	[3]	Group12	5.2772	178	[ACTG1, ADARB1, ADIPOQ, AKAP9, AMOTL2, ANAPC11, ANP32B, AP2B1, AP2M1, APH1A, ARL3, ASF1A, ATP6AP2, AXIN2, BAG6, BICD2, BIK, CALCOCO2, CAMLG, CARD9, CD63, CDC42EP1, CEP70, CEP72, CEP76, CETN2, CIAO1, CIDEB, CLEC7A, CREB3L1, DAB1, DERL2, DISC1, DMAP1, DMD, DVL3, DYNLT1, EIF3D, EIF5, EPB41, ERCC1, EVI5, FANCG, FCHO1, FN1, GABARAPL1, GET3, GOLGA2, GOLM1, GORASP2, GRB2, H3C1, H3C10, H3C11, H3C12, H3C2…
GO:2000112	regulation of cellular macromolecule biosynthetic process	GO_BiologicalProcess-EBI-UniProt-GOA-ACAP-ARAP_13.05.2021_00h00	1.03424e-07	9.31853e-05	3.12158e-08	4.05805e-07	[5, 6]	Group16	5.8213	129	[ACER2, ADIPOQ, AKAP17A, ASF1A, CARD9, CASK, CCDC22, CCNC, CCNL1, CDCA7L, CIAO1, CREB3, CREB3L1, CREB3L3, CTAG1A, DMAP1, DMD, DMRT3, DNPEP, DVL3, EIF1AX, EIF3D, EIF5, ERCC1, GOLGA2, GSC2, GTF2I, H3C1, H3C10, H3C11, H3C12, H3C2, H3C3, H3C4, H3C6, H3C7, H3C8, H4-16, H4C1, H4C11, H4C12, H4C13, H4C14, H4C15, H4C2, H4C3, H4C4, H4C5, H4C6, H4C8, H4C9, HES7, HMBOX1, HOXB6, HOXB9, HSP90AB1, ID1, IGF1, IK…
GO:0032774	RNA biosynthetic process	GO_BiologicalProcess-EBI-UniProt-GOA-ACAP-ARAP_13.05.2021_00h00	2.12627e-07	0.000191364	3.12158e-08	4.05805e-07	[5, 6, 7]	Group16	5.88524	120	[ADIPOQ, AKAP17A, ASF1A, CARD9, CASK, CCDC22, CCNC, CCNL1, CDCA7L, CIAO1, CREB3, CREB3L1, CREB3L3, CTAG1A, DMAP1, DMD, DMRT3, DNPEP, DVL3, ERCC1, GSC2, GTF2I, H3C1, H3C10, H3C11, H3C12, H3C2, H3C3, H3C4, H3C6, H3C7, H3C8, H4-16, H4C1, H4C11, H4C12, H4C13, H4C14, H4C15, H4C2, H4C3, H4C4, H4C5, H4C6, H4C8, H4C9, HES7, HMBOX1, HOXB6, HOXB9, ID1, IGF1, IKBKG, IKZF2, IKZF3, L3MBTL3, LHX2, LHX3, LMO1, …
R-HSA:392499	Metabolism of proteins	REACTOME_Pathways_13.05.2021	2.66082e-07	0.000239208	3.12158e-08	4.05805e-07	[-1]	Group16	6.9723	73	[APH1A, ARSA, ATP6AP2, AXIN2, CCDC22, CETN2, CREB3, CREB3L1, CREB3L3, DERL2, EIF1AX, EIF3D, EIF5, FN1, GOLGA2, GOLM1, H3C1, H3C10, H3C11, H3C12, H3C2, H3C3, H3C4, H3C6, H3C7, H3C8, H4-16, H4C1, H4C11, H4C12, H4C13, H4C14, H4C15, H4C2, H4C3, H4C4, H4C5, H4C6, H4C8, H4C9, IGF1, IKBKG, KCTD6, KCTD7, KIFC3, MMP2, MRPL12, MRPL9, MTA1, NFYC, PAX6, PSMA1, RAD18, RAD21, RENBP, SDC2, SEC22A, SLC30A8, SMC1…
GO:0006352	DNA-templated transcription, initiation	GO_BiologicalProcess-EBI-UniProt-GOA-ACAP-ARAP_13.05.2021_00h00	3.14902e-07	0.000282782	3.12158e-08	4.05805e-07	[6, 7, 8, 9, 10]	Group16	13.4146	22	[CCNC, ERCC1, H4-16, H4C1, H4C11, H4C12, H4C13, H4C14, H4C15, H4C2, H4C3, H4C4, H4C5, H4C6, H4C8, H4C9, NKX2-5, TBL1X, TBP, TBX5, TEAD4, THRA]
GO:0006351	transcription, DNA-templated	GO_BiologicalProcess-EBI-UniProt-GOA-ACAP-ARAP_13.05.2021_00h00	3.17417e-07	0.000284723	3.12158e-08	4.05805e-07	[5, 6, 7, 8, 9]	Group16	5.85918	119	[ADIPOQ, AKAP17A, ASF1A, CARD9, CASK, CCDC22, CCNC, CCNL1, CDCA7L, CIAO1, CREB3, CREB3L1, CREB3L3, CTAG1A, DMAP1, DMD, DMRT3, DNPEP, DVL3, ERCC1, GSC2, GTF2I, H3C1, H3C10, H3C11, H3C12, H3C2, H3C3, H3C4, H3C6, H3C7, H3C8, H4-16, H4C1, H4C11, H4C12, H4C13, H4C14, H4C15, H4C2, H4C3, H4C4, H4C5, H4C6, H4C8, H4C9, HES7, HMBOX1, HOXB6, HOXB9, ID1, IGF1, IKBKG, IKZF2, IKZF3, L3MBTL3, LHX2, LHX3, LMO1, …
R-HSA:73886	Chromosome Maintenance	REACTOME_Pathways_13.05.2021	3.26514e-07	0.000292557	3.12158e-08	4.05805e-07	[-1]	Group16	18.75	15	[H4-16, H4C1, H4C11, H4C12, H4C13, H4C14, H4C15, H4C2, H4C3, H4C4, H4C5, H4C6, H4C8, H4C9, OIP5]
R-HSA:5663205	Infectious disease	REACTOME_Pathways_13.05.2021	3.27391e-07	0.000293015	3.12158e-08	4.05805e-07	[-1]	Group16	8.87949	42	[ACTG1, AP2B1, AP2M1, DVL3, GLP1R, GRB2, H3C1, H3C10, H3C11, H3C12, H3C2, H3C3, H3C4, H3C6, H3C7, H3C8, H4-16, H4C1, H4C11, H4C12, H4C13, H4C14, H4C15, H4C2, H4C3, H4C4, H4C5, H4C6, H4C8, H4C9, HSP90AB1, MBD3, MTA1, PSMA1, RAN, SLC25A6, STX1A, TBL1X, TBP, TRIM27, UBC, UBE2I]
GO:0031327	negative regulation of cellular biosynthetic process	GO_BiologicalProcess-EBI-UniProt-GOA-ACAP-ARAP_13.05.2021_00h00	4.56894e-07	0.000408463	3.12158e-08	4.05805e-07	[4, 5, 6]	Group16	7.06861	68	[ACER2, ADIPOQ, ASF1A, CLK2, CREB3L1, DMAP1, DNPEP, H3C1, H3C10, H3C11, H3C12, H3C2, H3C3, H3C4, H3C6, H3C7, H3C8, H4-16, H4C1, H4C11, H4C12, H4C13, H4C14, H4C15, H4C2, H4C3, H4C4, H4C5, H4C6, H4C8, H4C9, HES7, HMBOX1, ID1, L3MBTL3, LMO1, MBD3, MDFI, MLX, MTA1, NAB2, NIF3L1, NKX2-5, PAX5, PAX6, PER2, SCML1, SDCBP, SMYD1, SNAI2, SORBS3, TBL1X, TCF25, THAP1, THRA, TLE5, TMBIM6, TRIM27, TRIM37, TSC2…
GO:0010638	positive regulation of organelle organization	GO_BiologicalProcess-EBI-UniProt-GOA-ACAP-ARAP_13.05.2021_00h00	4.97278e-07	0.000444069	3.12158e-08	4.05805e-07	[4, 5, 6]	Group16	9.64187	35	[AKAP9, ANAPC11, ARL3, BIK, CALCOCO2, CDC42EP1, CIDEB, ERCC1, GRB2, H4-16, H4C1, H4C11, H4C12, H4C13, H4C14, H4C15, H4C2, H4C3, H4C4, H4C5, H4C6, H4C8, H4C9, HMBOX1, ID1, IGF1, PICK1, PXN, RAD21, SDCBP, SORBS3, TNIP1, TRIM27, UXT, VASP]
GO:0009889	regulation of biosynthetic process	GO_BiologicalProcess-EBI-UniProt-GOA-ACAP-ARAP_13.05.2021_00h00	5.43816e-07	0.000485083	3.12158e-08	4.05805e-07	[3, 4]	Group16	5.6242	132	[ACER2, ADIPOQ, AKAP17A, ASF1A, CARD9, CASK, CCDC22, CCNC, CCNL1, CDCA7L, CIAO1, CLEC7A, CLK2, CREB3, CREB3L1, CREB3L3, CTAG1A, DMAP1, DMD, DMRT3, DNPEP, DVL3, EIF1AX, EIF3D, EIF5, ERCC1, GOLGA2, GSC2, GTF2I, H3C1, H3C10, H3C11, H3C12, H3C2, H3C3, H3C4, H3C6, H3C7, H3C8, H4-16, H4C1, H4C11, H4C12, H4C13, H4C14, H4C15, H4C2, H4C3, H4C4, H4C5, H4C6, H4C8, H4C9, HES7, HMBOX1, HOXB6, HOXB9, HSP90AB1,…
GO:0010608	posttranscriptional regulation of gene expression	GO_BiologicalProcess-EBI-UniProt-GOA-ACAP-ARAP_13.05.2021_00h00	6.45715e-07	0.000575332	3.12158e-08	4.05805e-07	[5, 6]	Group16	9.25	37	[AXIN2, EIF1AX, EIF3D, EIF5, H3C1, H3C10, H3C11, H3C12, H3C2, H3C3, H3C4, H3C6, H3C7, H3C8, H4-16, H4C1, H4C11, H4C12, H4C13, H4C14, H4C15, H4C2, H4C3, H4C4, H4C5, H4C6, H4C8, H4C9, LSM14B, PER2, PSMA1, RAN, TACO1, TARBP2, TNIP1, TRAF2, UBC]
GO:0006996	organelle organization	GO_BiologicalProcess-EBI-UniProt-GOA-ACAP-ARAP_13.05.2021_00h00	6.6496e-07	0.000591814	3.12158e-08	4.05805e-07	[4]	Group16	5.66964	127	[ACTG1, AKAP9, AMOTL2, ANAPC11, ANP32B, AP2M1, ARL3, ASF1A, ATP6AP2, AXIN2, BAG6, BICD2, BIK, CALCOCO2, CAMLG, CDC42EP1, CEP70, CEP72, CEP76, CETN2, CIDEB, DISC1, DMAP1, DMD, DYNLT1, EPB41, ERCC1, EVI5, FANCG, GABARAPL1, GET3, GOLGA2, GOLM1, GORASP2, GRB2, H3C1, H3C10, H3C11, H3C12, H3C2, H3C3, H3C4, H3C6, H3C7, H3C8, H4-16, H4C1, H4C11, H4C12, H4C13, H4C14, H4C15, H4C2, H4C3, H4C4, H4C5, H4C6, H…
GO:2001252	positive regulation of chromosome organization	GO_BiologicalProcess-EBI-UniProt-GOA-ACAP-ARAP_13.05.2021_00h00	8.21524e-07	0.000730335	3.12158e-08	4.05805e-07	[5, 6, 7]	Group16	14.876	18	[ERCC1, H4-16, H4C1, H4C11, H4C12, H4C13, H4C14, H4C15, H4C2, H4C3, H4C4, H4C5, H4C6, H4C8, H4C9, HMBOX1, RAD21, TNIP1]
GO:0032870	cellular response to hormone stimulus	GO_BiologicalProcess-EBI-UniProt-GOA-ACAP-ARAP_13.05.2021_00h00	1.00836e-06	0.000895423	3.12158e-08	4.05805e-07	[4, 5]	Group16	9.35829	35	[ADIPOQ, GLP1R, GRB2, H3C1, H3C10, H3C11, H3C12, H3C2, H3C3, H3C4, H3C6, H3C7, H3C8, H4-16, H4C1, H4C11, H4C12, H4C13, H4C14, H4C15, H4C2, H4C3, H4C4, H4C5, H4C6, H4C8, H4C9, KCTD6, PAQR8, PGRMC2, PIK3R3, PXN, SRSF5, SYAP1, THRA]
GO:0071396	cellular response to lipid	GO_BiologicalProcess-EBI-UniProt-GOA-ACAP-ARAP_13.05.2021_00h00	1.06256e-06	0.000942489	3.12158e-08	4.05805e-07	[5]	Group16	10	31	[H3C1, H3C10, H3C11, H3C12, H3C2, H3C3, H3C4, H3C6, H3C7, H3C8, H4-16, H4C1, H4C11, H4C12, H4C13, H4C14, H4C15, H4C2, H4C3, H4C4, H4C5, H4C6, H4C8, H4C9, KCTD6, LDOC1, PAQR8, PGRMC2, SNAI2, TRIM41, UXT]
GO:0006325	chromatin organization	GO_BiologicalProcess-EBI-UniProt-GOA-ACAP-ARAP_13.05.2021_00h00	1.29625e-06	0.00114848	3.12158e-08	4.05805e-07	[4, 6]	Group16	8.63931	40	[ANP32B, ASF1A, BAG6, DMAP1, H3C1, H3C10, H3C11, H3C12, H3C2, H3C3, H3C4, H3C6, H3C7, H3C8, H4-16, H4C1, H4C11, H4C12, H4C13, H4C14, H4C15, H4C2, H4C3, H4C4, H4C5, H4C6, H4C8, H4C9, KDM6A, L3MBTL3, MBD3, MTA1, OIP5, PAX5, PER2, SMYD1, TBL1X, TRIM37, TSPYL2, UBE2A]
GO:0048513	animal organ development	GO_BiologicalProcess-EBI-UniProt-GOA-ACAP-ARAP_13.05.2021_00h00	1.33563e-06	0.00118204	3.12158e-08	4.05805e-07	[3, 4, 5]	Group16	5.87595	108	[ACER1, ADARB1, ADIPOQ, ANP32B, AP2B1, AP2M1, APH1A, ARL3, AXIN2, BAG6, BIK, CASP7, CCDC134, DAB1, DISC1, DMAP1, DMD, DMRT3, DVL3, ERCC1, FANCG, FN1, GRB2, H3C1, H3C10, H3C11, H3C12, H3C2, H3C3, H3C4, H3C6, H3C7, H3C8, H4-16, H4C1, H4C11, H4C12, H4C13, H4C14, H4C15, H4C2, H4C3, H4C4, H4C5, H4C6, H4C8, H4C9, HOOK2, HOXB6, HOXB9, HSP90AB1, ID1, IGF1, IKZF3, KDM6A, KLHL12, KRT19, KRT27, KRT31, KRT34…
GO:0051130	positive regulation of cellular component organization	GO_BiologicalProcess-EBI-UniProt-GOA-ACAP-ARAP_13.05.2021_00h00	1.42266e-06	0.00125763	3.12158e-08	4.05805e-07	[3, 4, 5]	Group16	7.82748	49	[AKAP9, ANAPC11, AP2B1, AP2M1, ARL3, BIK, CALCOCO2, CD63, CDC42EP1, CIDEB, CLEC7A, DISC1, DMD, DVL3, DYNLT1, ERCC1, FN1, GRB2, H4-16, H4C1, H4C11, H4C12, H4C13, H4C14, H4C15, H4C2, H4C3, H4C4, H4C5, H4C6, H4C8, H4C9, HIP1, HMBOX1, ID1, IGF1, MMP3, PICK1, PXN, RAD21, RETREG3, SDCBP, SORBS3, TBX5, TNIP1, TRIM27, UXT, VASP, ZDHHC15]
GO:0016070	RNA metabolic process	GO_BiologicalProcess-EBI-UniProt-GOA-ACAP-ARAP_13.05.2021_00h00	1.49471e-06	0.00131983	3.12158e-08	4.05805e-07	[5, 6]	Group16	5.44884	139	[ADARB1, ADIPOQ, AKAP17A, ASF1A, AXIN2, CARD9, CASK, CCDC22, CCNC, CCNL1, CDCA7L, CIAO1, CLK2, CREB3, CREB3L1, CREB3L3, CTAG1A, DDX39A, DMAP1, DMD, DMRT3, DNPEP, DVL3, ERCC1, FTSJ3, GSC2, GTF2I, H3C1, H3C10, H3C11, H3C12, H3C2, H3C3, H3C4, H3C6, H3C7, H3C8, H4-16, H4C1, H4C11, H4C12, H4C13, H4C14, H4C15, H4C2, H4C3, H4C4, H4C5, H4C6, H4C8, H4C9, HES7, HMBOX1, HOXB6, HOXB9, ID1, IGF1, IKBKG, IKZF2…
GO:0031323	regulation of cellular metabolic process	GO_BiologicalProcess-EBI-UniProt-GOA-ACAP-ARAP_13.05.2021_00h00	1.7496e-06	0.00154314	3.12158e-08	4.05805e-07	[3, 4]	Group16	5.13822	171	[ACER2, ADARB1, ADIPOQ, AKAP17A, AKAP9, ANP32B, AP2M1, APH1A, ASF1A, ASPH, AXIN2, BAG6, CALCOCO2, CAMLG, CARD9, CASK, CCDC22, CCNC, CCNL1, CD63, CDCA7L, CIAO1, CIDEB, CLEC7A, CLK2, CREB3, CREB3L1, CREB3L3, CTAG1A, DAB1, DHRSX, DISC1, DMAP1, DMD, DMRT3, DNPEP, DVL3, EIF1AX, EIF3D, EIF5, ERCC1, FN1, GADD45G, GOLGA2, GRB2, GSC2, GTF2I, H3C1, H3C10, H3C11, H3C12, H3C2, H3C3, H3C4, H3C6, H3C7, H3C8, H…
KEGG:05131	Shigellosis	KEGG_13.05.2021	2.12181e-06	0.00186931	3.12158e-08	4.05805e-07	[-1]	Group16	13.3803	19	[ACTG1, CALCOCO2, GABARAPL1, H3C1, H3C10, H3C11, H3C12, H3C2, H3C3, H3C4, H3C6, H3C7, H3C8, IKBKG, PIK3R3, PXN, TNIP1, TRAF2, UBC]
GO:0000781	chromosome, telomeric region	GO_CellularComponent-EBI-UniProt-GOA-ACAP-ARAP_13.05.2021_00h00	2.14191e-06	0.00188488	3.12158e-08	4.05805e-07	[3, 7]	Group16	15.3846	16	[ERCC1, H4-16, H4C1, H4C11, H4C12, H4C13, H4C14, H4C15, H4C2, H4C3, H4C4, H4C5, H4C6, H4C8, H4C9, HMBOX1]
GO:0060255	regulation of macromolecule metabolic process	GO_BiologicalProcess-EBI-UniProt-GOA-ACAP-ARAP_13.05.2021_00h00	2.93789e-06	0.0025824	3.12158e-08	4.05805e-07	[3, 4]	Group16	5.09328	172	[ACER2, ACTG1, ADARB1, ADIPOQ, AKAP17A, AKAP9, ANP32B, AP2M1, APH1A, ASF1A, ASPH, ATP6AP2, AXIN2, BAG6, CAMLG, CARD9, CASK, CCDC22, CCNC, CCNL1, CD63, CDCA7L, CIAO1, CIDEB, CLEC7A, CLK2, CREB3, CREB3L1, CREB3L3, CTAG1A, DAB1, DISC1, DMAP1, DMD, DMRT3, DNPEP, DVL3, EIF1AX, EIF3D, EIF5, ERCC1, FN1, GADD45G, GOLGA2, GSC2, GTF2I, H3C1, H3C10, H3C11, H3C12, H3C2, H3C3, H3C4, H3C6, H3C7, H3C8, H4-16, H…
GO:0048731	system development	GO_BiologicalProcess-EBI-UniProt-GOA-ACAP-ARAP_13.05.2021_00h00	3.4418e-06	0.00301846	3.12158e-08	4.05805e-07	[3, 4]	Group16	5.43745	133	[ACER1, ACTG1, ADARB1, ADIPOQ, AMOTL2, ANP32B, AP2B1, AP2M1, APH1A, ARL3, ARSA, ATP6AP2, AXIN2, BAG6, BIK, CASP7, CCDC134, CREB3L1, DAB1, DISC1, DMAP1, DMD, DMRT3, DTNB, DVL3, DYNLT1, ERCC1, FANCG, FGF14, FN1, GRB2, H3C1, H3C10, H3C11, H3C12, H3C2, H3C3, H3C4, H3C6, H3C7, H3C8, H4-16, H4C1, H4C11, H4C12, H4C13, H4C14, H4C15, H4C2, H4C3, H4C4, H4C5, H4C6, H4C8, H4C9, HES7, HOOK2, HOXB6, HOXB9, HSP…
GO:0031324	negative regulation of cellular metabolic process	GO_BiologicalProcess-EBI-UniProt-GOA-ACAP-ARAP_13.05.2021_00h00	3.44137e-06	0.00302152	3.12158e-08	4.05805e-07	[3, 4, 5]	Group16	6.08931	90	[ACER2, ADARB1, ADIPOQ, ASF1A, AXIN2, BAG6, CAMLG, CLK2, CREB3L1, DMAP1, DMD, DNPEP, ERCC1, GOLGA2, H3C1, H3C10, H3C11, H3C12, H3C2, H3C3, H3C4, H3C6, H3C7, H3C8, H4-16, H4C1, H4C11, H4C12, H4C13, H4C14, H4C15, H4C2, H4C3, H4C4, H4C5, H4C6, H4C8, H4C9, HES7, HMBOX1, HOOK2, HSP90AB1, ID1, IGF1, L3MBTL3, LMO1, MBD3, MDFI, MLX, MMP3, MTA1, NAB2, NIF3L1, NKX2-5, PAX5, PAX6, PER2, RENBP, RUBCN, SCML1,…
GO:0019219	regulation of nucleobase-containing compound metabolic process	GO_BiologicalProcess-EBI-UniProt-GOA-ACAP-ARAP_13.05.2021_00h00	3.85999e-06	0.00337749	3.12158e-08	4.05805e-07	[4, 5]	Group16	5.51876	125	[ADIPOQ, AKAP17A, ASF1A, AXIN2, CARD9, CASK, CCDC22, CCNC, CCNL1, CDCA7L, CIAO1, CLK2, CREB3, CREB3L1, CREB3L3, CTAG1A, DMAP1, DMD, DMRT3, DNPEP, DVL3, ERCC1, GSC2, GTF2I, H3C1, H3C10, H3C11, H3C12, H3C2, H3C3, H3C4, H3C6, H3C7, H3C8, H4-16, H4C1, H4C11, H4C12, H4C13, H4C14, H4C15, H4C2, H4C3, H4C4, H4C5, H4C6, H4C8, H4C9, HES7, HMBOX1, HOXB6, HOXB9, HSP90AB1, ID1, IGF1, IKBKG, IKZF2, IKZF3, L3MB…
GO:0051276	chromosome organization	GO_BiologicalProcess-EBI-UniProt-GOA-ACAP-ARAP_13.05.2021_00h00	3.85721e-06	0.00337892	3.12158e-08	4.05805e-07	[5]	Group16	7.37589	52	[ANAPC11, ANP32B, ASF1A, AXIN2, BAG6, CETN2, DMAP1, ERCC1, H3C1, H3C10, H3C11, H3C12, H3C2, H3C3, H3C4, H3C6, H3C7, H3C8, H4-16, H4C1, H4C11, H4C12, H4C13, H4C14, H4C15, H4C2, H4C3, H4C4, H4C5, H4C6, H4C8, H4C9, HMBOX1, HSP90AB1, KDM6A, L3MBTL3, MBD3, MTA1, OIP5, PAX5, PER2, RAD21, RAN, RNF4, SMC1A, SMYD1, TBL1X, TNIP1, TRIM37, TSPYL2, UBC, UBE2A]
R-HSA:9716542	Signaling by Rho GTPases, Miro GTPases and RHOBTB3	REACTOME_Pathways_13.05.2021	3.97968e-06	0.00347824	3.12158e-08	4.05805e-07	[-1]	Group16	8.94737	34	[ACTG1, CDC42EP1, DVL3, GRB2, H3C1, H3C10, H3C11, H3C12, H3C2, H3C3, H3C4, H3C6, H3C7, H3C8, H4-16, H4C1, H4C11, H4C12, H4C13, H4C14, H4C15, H4C2, H4C3, H4C4, H4C5, H4C6, H4C8, H4C9, HSP90AB1, LIN7B, PGRMC2, PIK3R3, RAP1GDS1, UBXN11]
GO:0015630	microtubule cytoskeleton	GO_CellularComponent-EBI-UniProt-GOA-ACAP-ARAP_13.05.2021_00h00	4.16718e-06	0.00363795	1.46613e-16	2.34581e-15	[6]	Group05	7.30028	53	[AKAP9, ARL3, AXIN2, BICD2, CCHCR1, CEP70, CEP72, CEP76, CETN2, CIAO1, DISC1, DYNLT1, EPB41, EVI5, GABARAPL1, GOLGA2, HAUS1, HMBOX1, HOOK2, ID1, IKBKG, KIF16B, KIFC3, KLHL12, LZTS2, MID1, MID2, MPP1, MTA1, MTUS2, NINL, PIN4, POC5, PSMA1, PXN, RAD18, RAD21, RAN, RANBP9, RNF4, RPGR, RPP25, SFI1, SMC1A, SSNA1, SSX2IP, TBL1X, TRIM54, UBL4A, USH1G, UXT, ZBED1, ZFYVE26]
GO:0051171	regulation of nitrogen compound metabolic process	GO_BiologicalProcess-EBI-UniProt-GOA-ACAP-ARAP_13.05.2021_00h00	4.61989e-06	0.00402854	3.12158e-08	4.05805e-07	[3, 4]	Group16	5.15464	160	[ACER2, ADARB1, ADIPOQ, AKAP17A, AKAP9, ANP32B, APH1A, ASF1A, ASPH, AXIN2, BAG6, CAMLG, CARD9, CASK, CCDC22, CCNC, CCNL1, CDCA7L, CIAO1, CIDEB, CLEC7A, CLK2, CREB3, CREB3L1, CREB3L3, CTAG1A, DAB1, DISC1, DMAP1, DMD, DMRT3, DNPEP, DVL3, EIF1AX, EIF3D, EIF5, ERCC1, FN1, GADD45G, GOLGA2, GSC2, GTF2I, H3C1, H3C10, H3C11, H3C12, H3C2, H3C3, H3C4, H3C6, H3C7, H3C8, H4-16, H4C1, H4C11, H4C12, H4C13, H4C…
GO:0044260	cellular macromolecule metabolic process	GO_BiologicalProcess-EBI-UniProt-GOA-ACAP-ARAP_13.05.2021_00h00	5.56268e-06	0.0048451	6.35038e-05	0.000381023	[3, 4]	Group13	4.84256	203	[ACER2, ADARB1, ADIPOQ, AKAP17A, AKAP9, ANAPC11, ANP32B, AP2B1, AP2M1, APH1A, ASF1A, ASPH, AXIN2, BAG6, CAMLG, CARD9, CASK, CCDC22, CCNC, CCNL1, CD63, CDCA7L, CETN2, CIAO1, CIDEB, CLEC7A, CLK2, CREB3, CREB3L1, CREB3L3, CTAG1A, DAB1, DERL2, DISC1, DMAP1, DMD, DMRT3, DNPEP, DVL3, EIF1AX, EIF3D, EIF5, ERCC1, FAM86C1, FANCG, FH, FN1, FTSJ3, GADD45G, GLYCTK, GOLGA2, GOLM1, GRB2, GSC2, GTF2I, H3C1, H3C…
GO:0031981	nuclear lumen	GO_CellularComponent-EBI-UniProt-GOA-ACAP-ARAP_13.05.2021_00h00	5.6526e-06	0.00491776	6.35038e-05	0.000381023	[5, 6]	Group13	5.32771	139	[ADARB1, AKAP17A, ANAPC11, ANP32B, ARL3, ASF1A, BAG6, CALCOCO2, CASK, CASP7, CCDC22, CCNC, CCNL1, CD63, CDCA7L, CETN2, CLIC2, CLK2, CREB3, CREB3L3, DDX39A, DMAP1, EPB41, ERCC1, FANCG, FCHO1, FSBP, FTSJ3, GET3, GRB2, GTF2I, H3C1, H3C10, H3C11, H3C12, H3C2, H3C3, H3C4, H3C6, H3C7, H3C8, H4-16, H4C1, H4C11, H4C12, H4C13, H4C14, H4C15, H4C2, H4C3, H4C4, H4C5, H4C6, H4C8, H4C9, HMBOX1, HOXB9, HSP90AB1…
GO:0033044	regulation of chromosome organization	GO_BiologicalProcess-EBI-UniProt-GOA-ACAP-ARAP_13.05.2021_00h00	5.80123e-06	0.00504127	3.12158e-08	4.05805e-07	[5, 6]	Group16	11.6667	21	[ANAPC11, AXIN2, ERCC1, H4-16, H4C1, H4C11, H4C12, H4C13, H4C14, H4C15, H4C2, H4C3, H4C4, H4C5, H4C6, H4C8, H4C9, HMBOX1, RAD21, RNF4, TNIP1]
R-HSA:2262752	Cellular responses to stress	REACTOME_Pathways_13.05.2021	5.94137e-06	0.00515117	3.12158e-08	4.05805e-07	[-1]	Group16	8.78553	34	[ANAPC11, ASF1A, COX6C, H3C1, H3C10, H3C11, H3C12, H3C2, H3C3, H3C4, H3C6, H3C7, H3C8, H4-16, H4C1, H4C11, H4C12, H4C13, H4C14, H4C15, H4C2, H4C3, H4C4, H4C5, H4C6, H4C8, H4C9, HSP90AB1, ID1, PSMA1, TACO1, TBL1X, TXN2, UBC]
GO:0098813	nuclear chromosome segregation	GO_BiologicalProcess-EBI-UniProt-GOA-ACAP-ARAP_13.05.2021_00h00	5.93861e-06	0.00515471	3.12158e-08	4.05805e-07	[3, 4]	Group16	12.0482	20	[ANAPC11, AXIN2, BAG6, H4-16, H4C1, H4C11, H4C12, H4C13, H4C14, H4C15, H4C2, H4C3, H4C4, H4C5, H4C6, H4C8, H4C9, RAD21, RAN, SMC1A]
GO:0090304	nucleic acid metabolic process	GO_BiologicalProcess-EBI-UniProt-GOA-ACAP-ARAP_13.05.2021_00h00	5.97683e-06	0.00517593	3.12158e-08	4.05805e-07	[4, 5]	Group16	5.23708	148	[ADARB1, ADIPOQ, AKAP17A, ASF1A, AXIN2, CARD9, CASK, CCDC22, CCNC, CCNL1, CDCA7L, CETN2, CIAO1, CLK2, CREB3, CREB3L1, CREB3L3, CTAG1A, DDX39A, DMAP1, DMD, DMRT3, DNPEP, DVL3, ERCC1, FANCG, FH, FTSJ3, GSC2, GTF2I, H3C1, H3C10, H3C11, H3C12, H3C2, H3C3, H3C4, H3C6, H3C7, H3C8, H4-16, H4C1, H4C11, H4C12, H4C13, H4C14, H4C15, H4C2, H4C3, H4C4, H4C5, H4C6, H4C8, H4C9, HES7, HMBOX1, HOXB6, HOXB9, HSP90…
R-HSA:194315	Signaling by Rho GTPases	REACTOME_Pathways_13.05.2021	6.67944e-06	0.00577771	3.12158e-08	4.05805e-07	[-1]	Group16	8.87097	33	[ACTG1, CDC42EP1, DVL3, GRB2, H3C1, H3C10, H3C11, H3C12, H3C2, H3C3, H3C4, H3C6, H3C7, H3C8, H4-16, H4C1, H4C11, H4C12, H4C13, H4C14, H4C15, H4C2, H4C3, H4C4, H4C5, H4C6, H4C8, H4C9, HSP90AB1, LIN7B, PGRMC2, PIK3R3, UBXN11]
R-HSA:69481	G2/M Checkpoints	REACTOME_Pathways_13.05.2021	7.3135e-06	0.00631886	3.12158e-08	4.05805e-07	[-1]	Group16	14.0351	16	[H4-16, H4C1, H4C11, H4C12, H4C13, H4C14, H4C15, H4C2, H4C3, H4C4, H4C5, H4C6, H4C8, H4C9, PSMA1, UBC]
GO:0019222	regulation of metabolic process	GO_BiologicalProcess-EBI-UniProt-GOA-ACAP-ARAP_13.05.2021_00h00	7.60305e-06	0.00656143	0.000342837	0.000685674	[2, 3]	Group14	4.95508	182	[ACER2, ACTG1, ADARB1, ADIPOQ, AKAP17A, AKAP9, ANP32B, AP2M1, APH1A, ASF1A, ASPH, ATP6AP2, AXIN2, BAG6, CALCOCO2, CAMLG, CARD9, CASK, CCDC22, CCNC, CCNL1, CD63, CDCA7L, CIAO1, CIDEB, CLEC7A, CLK2, CREB3, CREB3L1, CREB3L3, CTAG1A, DAB1, DHRSX, DISC1, DMAP1, DMD, DMRT3, DNPEP, DVL3, EIF1AX, EIF3D, EIF5, ERCC1, FH, FN1, GADD45G, GOLGA2, GOLM1, GRB2, GSC2, GTF2I, H3C1, H3C10, H3C11, H3C12, H3C2, H3C3…
GO:0048522	positive regulation of cellular process	GO_BiologicalProcess-EBI-UniProt-GOA-ACAP-ARAP_13.05.2021_00h00	7.82928e-06	0.00674884	6.35038e-05	0.000381023	[2, 3, 4]	Group13	5.17888	152	[ACER2, ACTG1, ADIPOQ, AKAP9, ANAPC11, ANP32B, AP2B1, AP2M1, APH1A, ARL3, ASF1A, ASPH, ATP6AP2, AXIN2, BAG6, BIK, CALCOCO2, CARD9, CASK, CCDC22, CCNC, CD63, CDC42EP1, CDCA7L, CIAO1, CIDEB, CLEC7A, CLIC2, CREB3, CREB3L1, CREB3L3, CTAG1A, DAB1, DERL2, DHRSX, DISC1, DMAP1, DMD, DNPEP, DVL3, DYNLT1, EIF3D, EPB41, ERCC1, FN1, GADD45G, GOLGA2, GRB2, GTF2I, H4-16, H4C1, H4C11, H4C12, H4C13, H4C14, H4C15…
GO:0080090	regulation of primary metabolic process	GO_BiologicalProcess-EBI-UniProt-GOA-ACAP-ARAP_13.05.2021_00h00	8.03565e-06	0.00691869	3.12158e-08	4.05805e-07	[3, 4]	Group16	5.08739	163	[ACER2, ADARB1, ADIPOQ, AKAP17A, AKAP9, ANP32B, APH1A, ASF1A, ASPH, AXIN2, BAG6, CAMLG, CARD9, CASK, CCDC22, CCNC, CCNL1, CDCA7L, CIAO1, CIDEB, CLEC7A, CLK2, CREB3, CREB3L1, CREB3L3, CTAG1A, DAB1, DISC1, DMAP1, DMD, DMRT3, DNPEP, DVL3, EIF1AX, EIF3D, EIF5, ERCC1, FN1, GADD45G, GOLGA2, GOLM1, GSC2, GTF2I, H3C1, H3C10, H3C11, H3C12, H3C2, H3C3, H3C4, H3C6, H3C7, H3C8, H4-16, H4C1, H4C11, H4C12, H4C…
R-HSA:8953897	Cellular responses to external stimuli	REACTOME_Pathways_13.05.2021	9.25324e-06	0.00795778	3.12158e-08	4.05805e-07	[-1]	Group16	8.60759	34	[ANAPC11, ASF1A, COX6C, H3C1, H3C10, H3C11, H3C12, H3C2, H3C3, H3C4, H3C6, H3C7, H3C8, H4-16, H4C1, H4C11, H4C12, H4C13, H4C14, H4C15, H4C2, H4C3, H4C4, H4C5, H4C6, H4C8, H4C9, HSP90AB1, ID1, PSMA1, TACO1, TBL1X, TXN2, UBC]
GO:1901362	organic cyclic compound biosynthetic process	GO_BiologicalProcess-EBI-UniProt-GOA-ACAP-ARAP_13.05.2021_00h00	1.00484e-05	0.00863159	3.12158e-08	4.05805e-07	[4]	Group16	5.36525	130	[ADIPOQ, AKAP17A, ASF1A, CARD9, CASK, CCDC22, CCNC, CCNL1, CDCA7L, CIAO1, CREB3, CREB3L1, CREB3L3, CTAG1A, DMAP1, DMD, DMRT3, DNPEP, DVL3, ERCC1, GSC2, GTF2I, H3C1, H3C10, H3C11, H3C12, H3C2, H3C3, H3C4, H3C6, H3C7, H3C8, H4-16, H4C1, H4C11, H4C12, H4C13, H4C14, H4C15, H4C2, H4C3, H4C4, H4C5, H4C6, H4C8, H4C9, HES7, HMBOX1, HOXB6, HOXB9, HSD17B11, HSP90AB1, ID1, IGF1, IKBKG, IKZF2, IKZF3, L3MBTL3…
GO:0010467	gene expression	GO_BiologicalProcess-EBI-UniProt-GOA-ACAP-ARAP_13.05.2021_00h00	1.04443e-05	0.00896118	3.12158e-08	4.05805e-07	[4]	Group16	5.09779	159	[ACTG1, ADARB1, ADIPOQ, AKAP17A, APH1A, ASF1A, ASPH, ATP6AP2, AXIN2, CARD9, CASK, CASP7, CCDC22, CCNC, CCNL1, CDCA7L, CIAO1, CIDEB, CLEC7A, CLK2, CREB3, CREB3L1, CREB3L3, CTAG1A, DDX39A, DMAP1, DMD, DMRT3, DNPEP, DVL3, EIF1AX, EIF3D, EIF5, ERCC1, FN1, FTSJ3, GSC2, GTF2I, H3C1, H3C10, H3C11, H3C12, H3C2, H3C3, H3C4, H3C6, H3C7, H3C8, H4-16, H4C1, H4C11, H4C12, H4C13, H4C14, H4C15, H4C2, H4C3, H4C4…
GO:0072379	ER membrane insertion complex	GO_CellularComponent-EBI-UniProt-GOA-ACAP-ARAP_13.05.2021_00h00	1.07027e-05	0.00917222	7.32774e-06	7.32774e-05	[2, 3, 4, 5]	Group03	80	4	[BAG6, SGTA, SGTB, UBL4A]
GO:0007275	multicellular organism development	GO_BiologicalProcess-EBI-UniProt-GOA-ACAP-ARAP_13.05.2021_00h00	1.14963e-05	0.00984083	1.17269e-05	0.000105542	[2, 3]	Group06	5.2247	143	[ACER1, ACTG1, ADARB1, ADIPOQ, AMOTL2, ANP32B, AP2B1, AP2M1, APH1A, ARL3, ARSA, ATP6AP2, AXIN2, BAG6, BIK, CASP7, CCDC134, CCHCR1, CREB3L1, DAB1, DISC1, DMAP1, DMD, DMRT3, DTNB, DVL3, DYNLT1, ERCC1, FANCG, FGF14, FN1, GADD45G, GRB2, H3C1, H3C10, H3C11, H3C12, H3C2, H3C3, H3C4, H3C6, H3C7, H3C8, H4-16, H4C1, H4C11, H4C12, H4C13, H4C14, H4C15, H4C2, H4C3, H4C4, H4C5, H4C6, H4C8, H4C9, HES7, HOOK2, …
GO:0018130	heterocycle biosynthetic process	GO_BiologicalProcess-EBI-UniProt-GOA-ACAP-ARAP_13.05.2021_00h00	1.1875e-05	0.0101532	3.12158e-08	4.05805e-07	[4]	Group16	5.39153	126	[ADIPOQ, AKAP17A, ASF1A, CARD9, CASK, CCDC22, CCNC, CCNL1, CDCA7L, CIAO1, CREB3, CREB3L1, CREB3L3, CTAG1A, DMAP1, DMD, DMRT3, DNPEP, DVL3, ERCC1, GSC2, GTF2I, H3C1, H3C10, H3C11, H3C12, H3C2, H3C3, H3C4, H3C6, H3C7, H3C8, H4-16, H4C1, H4C11, H4C12, H4C13, H4C14, H4C15, H4C2, H4C3, H4C4, H4C5, H4C6, H4C8, H4C9, HES7, HMBOX1, HOXB6, HOXB9, HSP90AB1, ID1, IGF1, IKBKG, IKZF2, IKZF3, L3MBTL3, LHX2, LH…
GO:0005634	nucleus	GO_CellularComponent-EBI-UniProt-GOA-ACAP-ARAP_13.05.2021_00h00	1.31137e-05	0.0111991	6.35038e-05	0.000381023	[5]	Group13	4.79696	202	[ACTG1, ADARB1, AGPAT3, AKAP17A, ANAPC11, ANP32B, ARL3, ASF1A, AXIN2, BAG6, BICD2, CALCOCO2, CASK, CASP7, CCDC134, CCDC22, CCHCR1, CCNC, CCNL1, CD63, CDCA7L, CETN2, CLIC2, CLK2, CREB3, CREB3L1, CREB3L3, DDX39A, DISC1, DMAP1, DMD, DMRT3, DNPEP, DTNB, EIF5, EPB41, ERCC1, EVI5, FANCG, FCHO1, FGF14, FH, FSBP, FSD2, FTSJ3, GADD45G, GET3, GRB2, GSC2, GTF2I, H3C1, H3C10, H3C11, H3C12, H3C2, H3C3, H3C4, …
GO:0010468	regulation of gene expression	GO_BiologicalProcess-EBI-UniProt-GOA-ACAP-ARAP_13.05.2021_00h00	1.43722e-05	0.0122595	3.12158e-08	4.05805e-07	[4, 5]	Group16	5.23169	140	[ACTG1, ADIPOQ, AKAP17A, ASF1A, ATP6AP2, AXIN2, CARD9, CASK, CCDC22, CCNC, CCNL1, CDCA7L, CIAO1, CLEC7A, CLK2, CREB3, CREB3L1, CREB3L3, CTAG1A, DMAP1, DMD, DMRT3, DNPEP, DVL3, EIF1AX, EIF3D, EIF5, ERCC1, FN1, GSC2, GTF2I, H3C1, H3C10, H3C11, H3C12, H3C2, H3C3, H3C4, H3C6, H3C7, H3C8, H4-16, H4C1, H4C11, H4C12, H4C13, H4C14, H4C15, H4C2, H4C3, H4C4, H4C5, H4C6, H4C8, H4C9, HES7, HMBOX1, HOXB6, HOX…
GO:0019438	aromatic compound biosynthetic process	GO_BiologicalProcess-EBI-UniProt-GOA-ACAP-ARAP_13.05.2021_00h00	1.51465e-05	0.0129048	3.12158e-08	4.05805e-07	[4]	Group16	5.36627	126	[ADIPOQ, AKAP17A, ASF1A, CARD9, CASK, CCDC22, CCNC, CCNL1, CDCA7L, CIAO1, CREB3, CREB3L1, CREB3L3, CTAG1A, DMAP1, DMD, DMRT3, DNPEP, DVL3, ERCC1, GSC2, GTF2I, H3C1, H3C10, H3C11, H3C12, H3C2, H3C3, H3C4, H3C6, H3C7, H3C8, H4-16, H4C1, H4C11, H4C12, H4C13, H4C14, H4C15, H4C2, H4C3, H4C4, H4C5, H4C6, H4C8, H4C9, HES7, HMBOX1, HOXB6, HOXB9, HSP90AB1, ID1, IGF1, IKBKG, IKZF2, IKZF3, L3MBTL3, LHX2, LH…
GO:0048518	positive regulation of biological process	GO_BiologicalProcess-EBI-UniProt-GOA-ACAP-ARAP_13.05.2021_00h00	1.57442e-05	0.0133983	6.35038e-05	0.000381023	[1, 2, 3]	Group13	5.04202	162	[ACER2, ACTG1, ADARB1, ADIPOQ, AKAP9, ANAPC11, ANP32B, AP2B1, AP2M1, APH1A, ARL3, ASF1A, ASPH, ATP6AP2, AXIN2, BAG6, BIK, CALCOCO2, CARD9, CASK, CCDC22, CCNC, CD63, CDC42EP1, CDCA7L, CIAO1, CIDEB, CLEC7A, CLIC2, CREB3, CREB3L1, CREB3L3, CTAG1A, DAB1, DERL2, DHRSX, DISC1, DMAP1, DMD, DNPEP, DVL3, DYNLT1, EIF3D, EPB41, ERCC1, FH, FN1, GADD45G, GOLGA2, GRB2, GTF2I, H4-16, H4C1, H4C11, H4C12, H4C13, …
GO:0051128	regulation of cellular component organization	GO_BiologicalProcess-EBI-UniProt-GOA-ACAP-ARAP_13.05.2021_00h00	1.58404e-05	0.0134644	3.12158e-08	4.05805e-07	[3, 4]	Group16	6.12245	78	[ACTG1, ADIPOQ, AKAP9, ANAPC11, AP2B1, AP2M1, ARL3, ASF1A, AXIN2, BICD2, BIK, CALCOCO2, CD63, CDC42EP1, CEP70, CEP76, CIDEB, CLEC7A, DAB1, DERL2, DISC1, DMAP1, DMD, DVL3, DYNLT1, ERCC1, EVI5, FN1, GRB2, H4-16, H4C1, H4C11, H4C12, H4C13, H4C14, H4C15, H4C2, H4C3, H4C4, H4C5, H4C6, H4C8, H4C9, HIP1, HMBOX1, ID1, IGF1, MID1, MMP3, MYLIP, PAX5, PICK1, PXN, RAD21, RETREG3, RNF4, RUBCN, SDC2, SDCBP, SF…
GO:0034654	nucleobase-containing compound biosynthetic process	GO_BiologicalProcess-EBI-UniProt-GOA-ACAP-ARAP_13.05.2021_00h00	1.60621e-05	0.0136367	3.12158e-08	4.05805e-07	[4, 5]	Group16	5.38194	124	[ADIPOQ, AKAP17A, ASF1A, CARD9, CASK, CCDC22, CCNC, CCNL1, CDCA7L, CIAO1, CREB3, CREB3L1, CREB3L3, CTAG1A, DMAP1, DMD, DMRT3, DNPEP, DVL3, ERCC1, GSC2, GTF2I, H3C1, H3C10, H3C11, H3C12, H3C2, H3C3, H3C4, H3C6, H3C7, H3C8, H4-16, H4C1, H4C11, H4C12, H4C13, H4C14, H4C15, H4C2, H4C3, H4C4, H4C5, H4C6, H4C8, H4C9, HES7, HMBOX1, HOXB6, HOXB9, HSP90AB1, ID1, IGF1, IKBKG, IKZF2, IKZF3, L3MBTL3, LHX2, LH…
R-HSA:3000310	AURKA phosphorylates PLK1	REACTOME_Reactions_13.05.2021	1.66102e-05	0.0140855	0.000155775	0.0006231	[-1]	Group11	22.5	9	[AKAP9, CEP70, CEP72, CEP76, CETN2, HAUS1, NINL, SFI1, SSNA1]
R-HSA:3000319	BORA binds PLK1 and AURKA	REACTOME_Reactions_13.05.2021	1.66102e-05	0.0140855	0.000155775	0.0006231	[-1]	Group11	22.5	9	[AKAP9, CEP70, CEP72, CEP76, CETN2, HAUS1, NINL, SFI1, SSNA1]
R-HSA:380259	Loss of Nlp from mitotic centrosomes	REACTOME_Pathways_13.05.2021	1.66102e-05	0.0140855	0.000155775	0.0006231	[-1]	Group11	22.5	9	[AKAP9, CEP70, CEP72, CEP76, CETN2, HAUS1, NINL, SFI1, SSNA1]
R-HSA:380272	Plk1-mediated phosphorylation of Nlp	REACTOME_Reactions_13.05.2021	1.66102e-05	0.0140855	0.000155775	0.0006231	[-1]	Group11	22.5	9	[AKAP9, CEP70, CEP72, CEP76, CETN2, HAUS1, NINL, SFI1, SSNA1]
R-HSA:380284	Loss of proteins required for interphase microtubule organization from the centrosome	REACTOME_Pathways_13.05.2021	1.66102e-05	0.0140855	0.000155775	0.0006231	[-1]	Group11	22.5	9	[AKAP9, CEP70, CEP72, CEP76, CETN2, HAUS1, NINL, SFI1, SSNA1]
R-HSA:380294	Loss of C-Nap-1 from centrosomes	REACTOME_Reactions_13.05.2021	1.66102e-05	0.0140855	0.000155775	0.0006231	[-1]	Group11	22.5	9	[AKAP9, CEP70, CEP72, CEP76, CETN2, HAUS1, NINL, SFI1, SSNA1]
R-HSA:380303	Dissociation of Phospho-Nlp from the centrosome	REACTOME_Reactions_13.05.2021	1.66102e-05	0.0140855	0.000155775	0.0006231	[-1]	Group11	22.5	9	[AKAP9, CEP70, CEP72, CEP76, CETN2, HAUS1, NINL, SFI1, SSNA1]
R-HSA:380311	Recruitment of Plk1 to centrosomes	REACTOME_Reactions_13.05.2021	1.66102e-05	0.0140855	0.000155775	0.0006231	[-1]	Group11	22.5	9	[AKAP9, CEP70, CEP72, CEP76, CETN2, HAUS1, NINL, SFI1, SSNA1]
R-HSA:380455	Recruitment of CDK11p58 to the centrosomes	REACTOME_Reactions_13.05.2021	1.66102e-05	0.0140855	0.000155775	0.0006231	[-1]	Group11	22.5	9	[AKAP9, CEP70, CEP72, CEP76, CETN2, HAUS1, NINL, SFI1, SSNA1]
GO:0045596	negative regulation of cell differentiation	GO_BiologicalProcess-EBI-UniProt-GOA-ACAP-ARAP_13.05.2021_00h00	1.66724e-05	0.0141049	3.12158e-08	4.05805e-07	[3, 4, 5]	Group16	8.90208	30	[ADIPOQ, ANP32B, AXIN2, DAB1, DMD, DYNLT1, H4-16, H4C1, H4C11, H4C12, H4C13, H4C14, H4C15, H4C2, H4C3, H4C4, H4C5, H4C6, H4C8, H4C9, ID1, IGF1, LHX2, MED28, NKX2-5, PAX6, SNAI2, TBX5, UBL4A, ZBTB16]
R-HSA:2565942	Regulation of PLK1 Activity at G2/M Transition	REACTOME_Pathways_13.05.2021	1.71079e-05	0.0144562	0.000155775	0.0006231	[-1]	Group11	20	10	[AKAP9, CEP70, CEP72, CEP76, CETN2, HAUS1, NINL, SFI1, SSNA1, UBC]
GO:0005813	centrosome	GO_CellularComponent-EBI-UniProt-GOA-ACAP-ARAP_13.05.2021_00h00	1.76578e-05	0.0149032	1.46613e-16	2.34581e-15	[3, 8]	Group05	8.87574	30	[AKAP9, ARL3, AXIN2, BICD2, CEP70, CEP72, CEP76, CETN2, DISC1, HAUS1, HMBOX1, HOOK2, ID1, KIFC3, KLHL12, LZTS2, MPP1, MTUS2, NINL, POC5, PSMA1, RAD18, RPGR, RPP25, SSNA1, SSX2IP, UBL4A, UXT, ZBED1, ZFYVE26]
GO:0003677	DNA binding	GO_MolecularFunction-EBI-UniProt-GOA-ACAP-ARAP_13.05.2021_00h00	1.77294e-05	0.0149459	3.12158e-08	4.05805e-07	[4]	Group16	5.97015	84	[AKAP9, CREB3, CREB3L1, CREB3L3, DMRT3, ERCC1, FANCG, GSC2, GTF2I, H3C1, H3C10, H3C11, H3C12, H3C2, H3C3, H3C4, H3C6, H3C7, H3C8, H4-16, H4C1, H4C11, H4C12, H4C13, H4C14, H4C15, H4C2, H4C3, H4C4, H4C5, H4C6, H4C8, H4C9, HES7, HMBOX1, HMGXB4, HOXB6, HOXB9, ID1, IGF1, IKZF2, IKZF3, KDM6A, LHX2, LHX3, MBD3, MDFI, MEOX1, MEOX2, MLX, MTA1, MYF5, NFYC, NKX2-5, PAX5, PAX6, PER2, PIN4, PLSCR1, RAD18, RBM…
GO:0034641	cellular nitrogen compound metabolic process	GO_BiologicalProcess-EBI-UniProt-GOA-ACAP-ARAP_13.05.2021_00h00	1.82435e-05	0.015361	3.12158e-08	4.05805e-07	[3]	Group16	4.9666	171	[ACER1, ACER2, ADARB1, ADIPOQ, AKAP17A, APH1A, ASF1A, ASMTL, ATP6AP2, AXIN2, CARD9, CASK, CCDC22, CCNC, CCNL1, CDCA7L, CETN2, CIAO1, CLEC7A, CLIC2, CLK2, CREB3, CREB3L1, CREB3L3, CTAG1A, DDX39A, DMAP1, DMD, DMRT3, DNPEP, DVL3, EIF1AX, EIF3D, EIF5, ERCC1, FANCG, FH, FTSJ3, GSC2, GTF2I, H3C1, H3C10, H3C11, H3C12, H3C2, H3C3, H3C4, H3C6, H3C7, H3C8, H4-16, H4C1, H4C11, H4C12, H4C13, H4C14, H4C15, H4…
R-HSA:2574840	AJUBA facilitates AURKA autophosphorylation	REACTOME_Reactions_13.05.2021	2.05652e-05	0.0172953	0.000155775	0.0006231	[-1]	Group11	21.9512	9	[AKAP9, CEP70, CEP72, CEP76, CETN2, HAUS1, NINL, SFI1, SSNA1]
R-HSA:2574845	AJUBA binds centrosome-associated AURKA	REACTOME_Reactions_13.05.2021	2.05652e-05	0.0172953	0.000155775	0.0006231	[-1]	Group11	21.9512	9	[AKAP9, CEP70, CEP72, CEP76, CETN2, HAUS1, NINL, SFI1, SSNA1]
R-HSA:5626220	C2CD3 binds the mother centriole	REACTOME_Reactions_13.05.2021	2.05652e-05	0.0172953	0.000155775	0.0006231	[-1]	Group11	21.9512	9	[AKAP9, CEP70, CEP72, CEP76, CETN2, HAUS1, NINL, SFI1, SSNA1]
R-HSA:73894	DNA Repair	REACTOME_Pathways_13.05.2021	2.17965e-05	0.0183091	1.38969e-05	0.000111175	[-1]	Group15	10.7143	21	[CETN2, ERCC1, FANCG, H4-16, H4C1, H4C11, H4C12, H4C13, H4C14, H4C15, H4C2, H4C3, H4C4, H4C5, H4C6, H4C8, H4C9, RAD18, RNF4, UBC, UBE2I]
R-HSA:1643685	Disease	REACTOME_Pathways_13.05.2021	2.26576e-05	0.0190097	3.12158e-08	4.05805e-07	[-1]	Group16	6.83544	54	[ACTG1, AKAP9, ANAPC11, AP2B1, AP2M1, APH1A, CCNC, DERL2, DVL3, FN1, GLP1R, GOLGA2, GRB2, H3C1, H3C10, H3C11, H3C12, H3C2, H3C3, H3C4, H3C6, H3C7, H3C8, H4-16, H4C1, H4C11, H4C12, H4C13, H4C14, H4C15, H4C2, H4C3, H4C4, H4C5, H4C6, H4C8, H4C9, HSP90AB1, IKBKG, MBD3, MTA1, PIK3R3, PSMA1, RAN, SDC2, SLC25A6, STX1A, TBL1X, TBP, TRAF2, TRIM27, UBC, UBE2I, ZMYM2]
GO:0071495	cellular response to endogenous stimulus	GO_BiologicalProcess-EBI-UniProt-GOA-ACAP-ARAP_13.05.2021_00h00	2.37659e-05	0.0199158	3.12158e-08	4.05805e-07	[3]	Group16	7.07071	49	[ADIPOQ, AKAP9, CASP7, CREB3L1, GLP1R, GRB2, H3C1, H3C10, H3C11, H3C12, H3C2, H3C3, H3C4, H3C6, H3C7, H3C8, H4-16, H4C1, H4C11, H4C12, H4C13, H4C14, H4C15, H4C2, H4C3, H4C4, H4C5, H4C6, H4C8, H4C9, HSP90AB1, ID1, IGF1, KCTD6, KIF16B, LDOC1, MMP2, PAQR8, PGRMC2, PIK3R3, PXN, SDCBP, SMC1A, SNAI2, SRSF5, SYAP1, THRA, TRIM41, UBC]
R-HSA:8853405	TPX2 binds AURKA at centrosomes	REACTOME_Reactions_13.05.2021	2.52929e-05	0.0211701	0.000155775	0.0006231	[-1]	Group11	21.4286	9	[AKAP9, CEP70, CEP72, CEP76, CETN2, HAUS1, NINL, SFI1, SSNA1]
R-HSA:8853419	TPX2 promotes AURKA autophosphorylation	REACTOME_Reactions_13.05.2021	2.52929e-05	0.0211701	0.000155775	0.0006231	[-1]	Group11	21.4286	9	[AKAP9, CEP70, CEP72, CEP76, CETN2, HAUS1, NINL, SFI1, SSNA1]
R-HSA:8854518	AURKA Activation by TPX2	REACTOME_Pathways_13.05.2021	2.52929e-05	0.0211701	0.000155775	0.0006231	[-1]	Group11	21.4286	9	[AKAP9, CEP70, CEP72, CEP76, CETN2, HAUS1, NINL, SFI1, SSNA1]
GO:0009725	response to hormone	GO_BiologicalProcess-EBI-UniProt-GOA-ACAP-ARAP_13.05.2021_00h00	2.66324e-05	0.0222647	3.12158e-08	4.05805e-07	[3, 4]	Group16	7.70751	39	[ADIPOQ, ARSA, GLP1R, GRB2, H3C1, H3C10, H3C11, H3C12, H3C2, H3C3, H3C4, H3C6, H3C7, H3C8, H4-16, H4C1, H4C11, H4C12, H4C13, H4C14, H4C15, H4C2, H4C3, H4C4, H4C5, H4C6, H4C8, H4C9, KCTD6, KRT19, PAQR8, PGRMC2, PIK3R3, PXN, SRSF5, SYAP1, TDO2, THRA, TXN2]
R-HSA:9609523	Insertion of tail-anchored proteins into the endoplasmic reticulum membrane	REACTOME_Pathways_13.05.2021	2.77602e-05	0.0231798	7.32774e-06	7.32774e-05	[-1]	Group03	35.2941	6	[BAG6, CAMLG, GET3, SGTA, STX1A, UBL4A]
GO:1902275	regulation of chromatin organization	GO_BiologicalProcess-EBI-UniProt-GOA-ACAP-ARAP_13.05.2021_00h00	2.92906e-05	0.0244283	3.12158e-08	4.05805e-07	[4, 5, 7]	Group16	12.5984	16	[ASF1A, H4-16, H4C1, H4C11, H4C12, H4C13, H4C14, H4C15, H4C2, H4C3, H4C4, H4C5, H4C6, H4C8, H4C9, PAX5]
GO:0051052	regulation of DNA metabolic process	GO_BiologicalProcess-EBI-UniProt-GOA-ACAP-ARAP_13.05.2021_00h00	2.95838e-05	0.0246433	3.12158e-08	4.05805e-07	[4, 5, 6, 7]	Group16	10.5	21	[ADIPOQ, AXIN2, ERCC1, H4-16, H4C1, H4C11, H4C12, H4C13, H4C14, H4C15, H4C2, H4C3, H4C4, H4C5, H4C6, H4C8, H4C9, HMBOX1, HSP90AB1, MBD3, TNIP1]
GO:0043170	macromolecule metabolic process	GO_BiologicalProcess-EBI-UniProt-GOA-ACAP-ARAP_13.05.2021_00h00	3.04167e-05	0.0253067	6.35038e-05	0.000381023	[3]	Group13	4.64872	221	[ACER2, ACTG1, ADARB1, ADIPOQ, AKAP17A, AKAP9, ANAPC11, ANP32B, AP2B1, AP2M1, APH1A, ASF1A, ASPH, ATG4A, ATP6AP2, AXIN2, BAG6, CAMLG, CARD9, CASK, CASP7, CCDC22, CCNC, CCNL1, CD63, CDCA7L, CETN2, CIAO1, CIDEB, CLEC7A, CLK2, CREB3, CREB3L1, CREB3L3, CTAG1A, DAB1, DDX39A, DERL2, DISC1, DMAP1, DMD, DMRT3, DNPEP, DVL3, EIF1AX, EIF3D, EIF5, ERCC1, FAM86C1, FANCG, FH, FN1, FTSJ3, GADD45G, GLYCTK, GOLGA…
GO:0033043	regulation of organelle organization	GO_BiologicalProcess-EBI-UniProt-GOA-ACAP-ARAP_13.05.2021_00h00	3.33088e-05	0.0276796	3.12158e-08	4.05805e-07	[4, 5]	Group16	6.98006	49	[ACTG1, AKAP9, ANAPC11, ARL3, AXIN2, BICD2, BIK, CALCOCO2, CDC42EP1, CEP70, CEP76, CIDEB, DYNLT1, ERCC1, EVI5, GRB2, H4-16, H4C1, H4C11, H4C12, H4C13, H4C14, H4C15, H4C2, H4C3, H4C4, H4C5, H4C6, H4C8, H4C9, HMBOX1, ID1, IGF1, MID1, PICK1, PXN, RAD21, RNF4, RUBCN, SDCBP, SFI1, SORBS3, TNIP1, TRIM27, TRIM37, TRIM54, UBQLN2, UXT, VASP]
GO:0009059	macromolecule biosynthetic process	GO_BiologicalProcess-EBI-UniProt-GOA-ACAP-ARAP_13.05.2021_00h00	3.37893e-05	0.0280451	3.12158e-08	4.05805e-07	[4]	Group16	5.17763	137	[ACER2, ADIPOQ, AKAP17A, ASF1A, CARD9, CASK, CCDC22, CCNC, CCNL1, CDCA7L, CIAO1, CREB3, CREB3L1, CREB3L3, CTAG1A, DMAP1, DMD, DMRT3, DNPEP, DVL3, EIF1AX, EIF3D, EIF5, ERCC1, GOLGA2, GSC2, GTF2I, H3C1, H3C10, H3C11, H3C12, H3C2, H3C3, H3C4, H3C6, H3C7, H3C8, H4-16, H4C1, H4C11, H4C12, H4C13, H4C14, H4C15, H4C2, H4C3, H4C4, H4C5, H4C6, H4C8, H4C9, HES7, HMBOX1, HOXB6, HOXB9, HSP90AB1, ID1, IGF1, IK…
GO:0014070	response to organic cyclic compound	GO_BiologicalProcess-EBI-UniProt-GOA-ACAP-ARAP_13.05.2021_00h00	3.71366e-05	0.0307862	3.12158e-08	4.05805e-07	[4]	Group16	7.67677	38	[ADIPOQ, AKAP9, CARD9, CASP7, H3C1, H3C10, H3C11, H3C12, H3C2, H3C3, H3C4, H3C6, H3C7, H3C8, H4-16, H4C1, H4C11, H4C12, H4C13, H4C14, H4C15, H4C2, H4C3, H4C4, H4C5, H4C6, H4C8, H4C9, HSP90AB1, ID1, KCTD6, MBD3, PAQR8, PGRMC2, SNAI2, TDO2, TXN2, UBL4A]
GO:0044271	cellular nitrogen compound biosynthetic process	GO_BiologicalProcess-EBI-UniProt-GOA-ACAP-ARAP_13.05.2021_00h00	3.97365e-05	0.0329018	3.12158e-08	4.05805e-07	[4]	Group16	5.1531	138	[ACER1, ACER2, ADIPOQ, AKAP17A, ASF1A, CARD9, CASK, CCDC22, CCNC, CCNL1, CDCA7L, CIAO1, CLEC7A, CREB3, CREB3L1, CREB3L3, CTAG1A, DMAP1, DMD, DMRT3, DNPEP, DVL3, EIF1AX, EIF3D, EIF5, ERCC1, GSC2, GTF2I, H3C1, H3C10, H3C11, H3C12, H3C2, H3C3, H3C4, H3C6, H3C7, H3C8, H4-16, H4C1, H4C11, H4C12, H4C13, H4C14, H4C15, H4C2, H4C3, H4C4, H4C5, H4C6, H4C8, H4C9, HES7, HMBOX1, HOXB6, HOXB9, HSP90AB1, ID1, I…
GO:0006302	double-strand break repair	GO_BiologicalProcess-EBI-UniProt-GOA-ACAP-ARAP_13.05.2021_00h00	4.06803e-05	0.0336426	3.12158e-08	4.05805e-07	[6, 7, 8]	Group16	11.3208	18	[ERCC1, H4-16, H4C1, H4C11, H4C12, H4C13, H4C14, H4C15, H4C2, H4C3, H4C4, H4C5, H4C6, H4C8, H4C9, MTA1, RAD21, ZFYVE26]
GO:0006281	DNA repair	GO_BiologicalProcess-EBI-UniProt-GOA-ACAP-ARAP_13.05.2021_00h00	4.33941e-05	0.0358435	3.12158e-08	4.05805e-07	[5, 6, 7]	Group16	8.60534	29	[AXIN2, CETN2, DMAP1, ERCC1, FANCG, FH, GTF2I, H4-16, H4C1, H4C11, H4C12, H4C13, H4C14, H4C15, H4C2, H4C3, H4C4, H4C5, H4C6, H4C8, H4C9, MTA1, PRIMPOL, RAD18, RAD21, SMC1A, UBC, UBE2A, ZFYVE26]
KEGG:04915	Estrogen signaling pathway	KEGG_13.05.2021	4.36484e-05	0.0360099	4.36484e-05	0.000305539	[-1]	Group02	14.2857	13	[CREB3, CREB3L1, CREB3L3, GRB2, HSP90AB1, KRT19, KRT27, KRT31, KRT34, KRT35, KRT40, MMP2, PIK3R3]
R-HSA:380270	Recruitment of mitotic centrosome proteins and complexes	REACTOME_Pathways_13.05.2021	4.53628e-05	0.0373789	0.000155775	0.0006231	[-1]	Group11	20	9	[AKAP9, CEP70, CEP72, CEP76, CETN2, HAUS1, NINL, SFI1, SSNA1]
R-HSA:380283	Recruitment of additional gamma tubulin/ gamma TuRC to the centrosome	REACTOME_Reactions_13.05.2021	4.53628e-05	0.0373789	0.000155775	0.0006231	[-1]	Group11	20	9	[AKAP9, CEP70, CEP72, CEP76, CETN2, HAUS1, NINL, SFI1, SSNA1]
R-HSA:380287	Centrosome maturation	REACTOME_Pathways_13.05.2021	4.53628e-05	0.0373789	0.000155775	0.0006231	[-1]	Group11	20	9	[AKAP9, CEP70, CEP72, CEP76, CETN2, HAUS1, NINL, SFI1, SSNA1]
R-HSA:5626223	C2CD3 and OFD1 recruit 5 distal appendage proteins to the centriole	REACTOME_Reactions_13.05.2021	4.53628e-05	0.0373789	0.000155775	0.0006231	[-1]	Group11	20	9	[AKAP9, CEP70, CEP72, CEP76, CETN2, HAUS1, NINL, SFI1, SSNA1]
GO:0019538	protein metabolic process	GO_BiologicalProcess-EBI-UniProt-GOA-ACAP-ARAP_13.05.2021_00h00	5.43724e-05	0.0447485	3.12158e-08	4.05805e-07	[3, 4]	Group16	5.09761	141	[ACER2, ADARB1, ADIPOQ, AKAP9, ANAPC11, ANP32B, AP2B1, AP2M1, APH1A, ASPH, ATG4A, ATP6AP2, AXIN2, BAG6, CAMLG, CARD9, CASK, CASP7, CCDC22, CCNC, CCNL1, CIAO1, CIDEB, CLEC7A, CLK2, DAB1, DERL2, DISC1, DMAP1, DMD, DNPEP, DVL3, EIF1AX, EIF3D, EIF5, FAM86C1, FN1, GADD45G, GLYCTK, GOLGA2, GOLM1, H3C1, H3C10, H3C11, H3C12, H3C2, H3C3, H3C4, H3C6, H3C7, H3C8, H4-16, H4C1, H4C11, H4C12, H4C13, H4C14, H4C…
R-HSA:380508	Translocation of NuMA to the centrosomes	REACTOME_Reactions_13.05.2021	5.45011e-05	0.0447999	0.000155775	0.0006231	[-1]	Group11	19.5652	9	[AKAP9, CEP70, CEP72, CEP76, CETN2, HAUS1, NINL, SFI1, SSNA1]
R-HSA:5626228	The distal appendage proteins recruit TTBK2	REACTOME_Reactions_13.05.2021	5.45011e-05	0.0447999	0.000155775	0.0006231	[-1]	Group11	19.5652	9	[AKAP9, CEP70, CEP72, CEP76, CETN2, HAUS1, NINL, SFI1, SSNA1]
GO:0045048	protein insertion into ER membrane	GO_BiologicalProcess-EBI-UniProt-GOA-ACAP-ARAP_13.05.2021_00h00	5.56853e-05	0.0457177	7.32774e-06	7.32774e-05	[6, 7, 8]	Group03	25.9259	7	[BAG6, CAMLG, GET3, SGTA, STX1A, TRAM1L1, UBL4A]
