# Supplementary material for: Escape from X-inactivation in twins exhibits intra- and inter-individual variability across tissues and is heritable
Source: PLoS Genet. 2023 Feb 21;19(2):e1010556. doi: 10.1371/journal.pgen.1010556 (PMC9942974; doi:10.1371/journal.pgen.1010556)
Supplement: S5 Table — (TXT) [file pgen.1010556.s006.txt]

BTK (LCLs)	CD99L2 (LCLs)	DDX3X (LCLs)	DDX3X (Adipose)	DDX3X (Skin)	KDM6A (LCLs)	KDM6A (Skin)	UBA1 (LCLs)	UBA1 (Adipose)	UBA1 (Skin)
0.317	0.314	0.48	0.282	0.165	0.736	0.827	0.304	0.384	0.201
0.17	0.396	0.496	0.144	0.588	0.745	0.294	0.53	0.306	0.394
0.298	0.203	0.846	0.463	0.681	0.442	0.414	0.533	0.307	0.398
0.238	0.269	0.35	0.674	0.626	0.385	0.606	0.367	0.144	0.259
0.163	0.213	0.607	0.729	0.442	0.525	0.957	0.198	0.499	0.188
0.179	0.131	0.279	0.877	0.255	0.52	0.736	0.247	0.361	0.728
0.134	0.594	0.866	0.43	0.351	0.919	0.784	0.315	0.239	0.524
0.285	0.199	0.779	0.324	0.5	0.289	0.651	0.366	0.106	0.638
0.197	0.115	0.615	0.291	0.743	0.863	0.304	0.355	0.398	0.308
0.15	0.236	0.859	0.47	0.403	0.747	0.823	0.858	0.293	0.146
0.275	0.609	0.809	0.285	0.068	0.963	0.794	0.438	0.277	0.743
0.209	0.19	0.597	0.504	0.379	0.634	0.74	0.221	0.416	0.601
0.277	0.289	0.49	0.501	0.495	0.659	0.532	0.777	0.265	0.277
0.23	0.357	0.781	0.718	0.545	0.556	0.718	0.886	0.392	0.422
0.464	0.901	0.363	0.272	0.415	0.746		0.259	0.548	0.289
0.183	0.161	0.563	0.337	0.312	0.752		0.41	0.215	0.305
0.543	0.19	0.809	0.414	0.634	0.598		0.714	0.811	0.438
0.145	0.433	0.752	0.444	0.473	0.256		0.417	0.143	0.556
0.379	0.232	0.212	0.709	0.604	0.858		0.717	0.861	0.306
0.235	0.218	0.37	0.419	0.408	0.694		0.558	0.282	0.18
0.48	0.127	0.601	0.442	0.643	0.715		0.314	0.293	0.641
0.401	0.794	0.685	0.614	0.477	0.891		0.647	0.568	0.169
0.163	0.134	0.75	0.47	0.729	0.19		0.69	0.259	0.694
0.175	0.341	0.7	0.725	0.233	0.828		0.337	0.581	0.558
0.159	0.13	0.678	0.378	0.829	0.72		0.3	0.281	0.567
0.177	0.536	0.46	0.592	0.358	0.862		0.255	0.556	0.109
0.184	0.507	0.832	0.239	0.43	0.5		0.419		0.341
0.211	0.416	0.694	0.373	0.618	0.685		0.858		0.252
0.138	0.357	0.652	0.673	0.676	0.185		0.208		0.165
0.168	0.072	0.697	0.331	0.408	0.727		0.514		0.317
0.151	0.136	0.44	0.431	0.508	0.859		0.497		0.546
0.131	0.121	0.481	0.482		0.533		0.475		0.197
0.148	0.192	0.616			0.465		0.87		0.369
0.351	0.168	0.403			0.646		0.259		0.287
0.142	0.319	0.515			0.769		0.45		0.247
0.172	0.136	0.82			0.621		0.148
0.202	0.547	0.698			0.444		0.69
0.139	0.056	0.397			0.801		0.601
0.42	0.157	0.666			0.834		0.386
0.207	0.146	0.63			0.335		0.452
0.141	0.267	0.673			0.253		0.906
0.115	0.11	0.664			0.682		0.242
0.18	0.225	0.53			0.874		0.354
0.146	0.133	0.26			0.611		0.201
0.175	0.226	0.683			0.923		0.398
0.216	0.312	0.689			0.612		0.271
0.164	0.352	0.817			0.871		0.312
0.429	0.878	0.296			0.715		0.387
0.419	0.182	0.816			0.566		0.324
0.21	0.171	0.513			0.443		0.441
0.192	0.119	0.846			0.352		0.236
0.219	0.17	0.787			0.778		0.31
0.762	0.344	0.769			0.897		0.474
0.16	0.152	0.494			0.662		0.26
0.196	0.143	0.353			0.682		0.528
0.338	0.14	0.562			0.62		0.364
0.103	0.271	0.648			0.686		0.461
0.171	0.415	0.444			0.82		0.356
0.147	0.165	0.65			0.438		0.421
0.195	0.56	0.642			0.449		0.801
0.153	0.216	0.921			0.776		0.371
0.174	0.245	0.621			0.761		0.216
0.2	0.383	0.52			0.868		0.671
0.112	0.289	0.584			0.518		0.344
0.883	0.146	0.632			0.937		0.554
0.193	0.221	0.593			0.839		0.463
0.127	0.76	0.683			0.929		0.591
0.233	0.156	0.607			0.647		0.27
0.372	0.154	0.651			0.695		0.422
0.288	0.169	0.581			0.667		0.216
0.122	0.621	0.306			0.218		0.418
0.14	0.16	0.497			0.714
0.176	0.222	0.327			0.568
0.149	0.155	0.318			0.808
0.133	0.164	0.627			0.714
0.293	0.219	0.707			0.877
0.365	0.285	0.486			0.807
0.217	0.337	0.61			0.416
0.352	0.243	0.541			0.795
0.237	0.12	0.839			0.79
0.118	0.196	0.551			0.894
0.14	0.659	0.609			0.732
0.204	0.255	0.715			0.56
0.167	0.154	0.884			0.896
0.156	0.191	0.565			0.708
0.223	0.229	0.358			0.821
0.096	0.137	0.568			0.572
0.234	0.295	0.525			0.763
0.161	0.355	0.524			0.709
0.172	0.236	0.404			0.39
0.16	0.275	0.252			0.671
0.236	0.197	0.663			0.873
0.182	0.237	0.716			0.745
0.355	0.184	0.502			0.63
0.214	0.346	0.638
0.173	0.165	0.643
0.357	0.304	0.4
0.186	0.127	0.765
0.247	0.218	0.976
0.125	0.142	0.824
0.181	0.118	0.681
0.174	0.152	0.329
0.166	0.205	0.452
0.162	0.955	0.772
	0.497	0.714
	0.219	0.667
	0.141	0.484
	0.496	0.822
	0.193	0.82
	0.252	0.762
	0.159	0.614
	0.257	0.756
	0.182	0.782
	0.174
	0.611
	0.166
	0.183
	0.307
	0.141
	0.167
	0.207
	0.162
	0.259
	0.206
	0.246
	0.455
	0.181
