# Supplementary material for: Escape from X-inactivation in twins exhibits intra- and inter-individual variability across tissues and is heritable
Source: PLoS Genet. 2023 Feb 21;19(2):e1010556. doi: 10.1371/journal.pgen.1010556 (PMC9942974; doi:10.1371/journal.pgen.1010556)
Supplement: S6 Table — The table lists the genes’ EscScore in each immune cell type. (TXT) [file pgen.1010556.s007.txt]

Gene	Monocytes	B.cells	NK.cells	T.CD4	T.CD8
ACOT9	0.144	0.174	0.063	0.035	0.133
SLC25A43	0.126	0.218	0.019	0.21	0.518
DDX3X	0.332	0.563	0.366	0.528	0.446
MIR222HG	0.135	0.168	0.364	0.104	0.108
OFD1	0.171	0.243	0.118	0.283	0.196
CXorf38	0.185	0.233	0.166	0.472	0.579
SH3KBP1	0.158	0.167	0.016	0.117	0.192
TBL1X	0.148	0.171	0.066	0.15	0.227
PDK3	0.132	0.165	0.105	0.212	0.127
MSN	0.193	0.216	0.892	0.39	0.113
CA5B	0.421	0.291	0.644	0.178	0.395
DIAPH2	0.907	0.758	0.623	0.532	0.739
ARHGAP4	0.161	0.16	0.323	0.124	0.19
FTX	0.179	0.212	0.117	0.16	0.226
NXT2	0.148	0.187	0.12	0.737	0.27
MED12	0.122	0.18	0.296	0.096	0.12
AIFM1	0.157	0.194	0.03	0.33	0.255
ZFX	0.526	0.572	0.721	0.616	0.56
STAG2	0.12	0.196	0.095	0.097	0.155
UPF3B	0.147	0.148	0.161	0.266	0.119
LINC01278	0.423	0.186	0.263	0.625	0.196
SASH3	0.138	0.163	0.022	0.149	0.215
PUDP	0.599	0.575	0.77	0.104	0.712
TAB3	0.155	0.172	0.594	0.284	0.142
CHM	0.166	0.193	0.168	0.096	0.217
RPL39	0.127	0.13	0.014	0.138	0.206
AC234775.3	0.161	0.214	0.098	0.402	0.059
GRIPAP1	0.149	0.184	0.067	0.051	0.196
DOCK11	0.161	0.173	0.059	0.15	0.143
USP9X	0.156	0.388	0.578	0.344	0.438
DKC1	0.171	0.166	0.098	0.122	0.115
HNRNPH2	0.162	0.2	0.174	0.163	0.154
TMSB4X	0.187	0.195	0.016	0.188	0.11
POLA1	0.135	0.178	0.031	0.092	0.1
ARMCX4	0.171	0.161	0.445	0.077	0.174
JPX	0.749	0.671	0.833	0.545	0.583
TCEANC	0.277	0.313	0.122	0.402	0.272
PRKX	0.468	0.626	0.481	0.796	0.642
INTS6L	0.276	0.234	0.669	0.044	0.248
CASK	0.524	0.714	0.232	0.604	0.567
MED14	0.191	0.377	0.092	0.097	0.415
AC004386.1	0.111	0.131	0.064	0.104	0.252
SLC25A5	0.145	0.158	0.078	0.16	0.103
PJA1	0.131	0.204	0.056	0.148	0.23
GAB3	0.125	0.13	0.021	0.511	0.173
HDAC6	0.156	0.184	0.201	0.227	0.2
XIAP	0.134	0.215	0.108	0.202	0.174
GPR174	0.183	0.168	0.027	0.202	0.204
KDM6A	0.57	0.587	0.173	0.525	0.655
AP1S2	0.157	0.485	0.516	0.036	0.455
ARSD	0.808	0.284	0.396	0.29	0.672
XIST	0.158	0.158	0.166	0.178	0.167
PHF6	0.179	0.175	0.051	0.089	0.263
