# Supplementary material for: Escape from X-inactivation in twins exhibits intra- and inter-individual variability across tissues and is heritable
Source: PLoS Genet. 2023 Feb 21;19(2):e1010556. doi: 10.1371/journal.pgen.1010556 (PMC9942974; doi:10.1371/journal.pgen.1010556)
Supplement: S7 Table — Genes’ EscScore in monocytes, B-cells and T-CD8+ cells in each individual are reported. (XLSX) [file pgen.1010556.s008.xlsx]

## Sheet: Monocytes
Gene	v1	v2
STS	0.28	0.41
AC079142.1	0.315	0.52
BCOR	0.17	0.54
UBA1	0.76	0.35
KANTR	0.355	0.54
LINC01278	0.65	0.196
VSIG4	0.39	0.275
AFF2	0.22	0.544

## Sheet: B cells
Gene	v1	v2
ARSD	0.164	0.4
CLCN4	0.287	0.468
CA5B	0.4	0.18
PTCHD1-AS	0.17	0.39
ATP6AP2	0.366	0.33
MED14	0.315	0.44
ZNF81	0.161	0.42
PPP1R3F	0.146	0.44
AC232271.1	0.16	0.64
AL158055.1	0.434	0.158
HUWE1	0.147	0.381
DIAPH2-AS1	0.146	0.553
NKAP	0.12	0.587
MCTS1	0.384	0.145
MTCP1	0.422	0.273

## Sheet: T-CD8+ cells
Gene	v1	v2
MSL3	0.259	0.38
TCEANC	0.473	0.07
RAB9A	0.236	0.55
MOSPD2	0.245	0.454
CA5B	0.3	0.48
AF241726.2	0.166	0.41
RPGR	0.155	0.456
USP9X	0.328	0.548
ZNF81	0.168	0.453
SLC35A2	0.194	0.528
SNX12	0.116	0.555
NHSL2	0.31	0.598
HDAC8	0.135	0.366
MAGT1	0.11	0.406
ATG4A	0.464	0.183
NXT2	0.156	0.385
SLC25A43	0.258	0.779
UBE2A	0.105	0.436
PHF6	0.14	0.387
FMR1	0.215	0.47
FLNA	0.391	0.092
