# Supplementary material for: Escape from X-inactivation in twins exhibits intra- and inter-individual variability across tissues and is heritable
Source: PLoS Genet. 2023 Feb 21;19(2):e1010556. doi: 10.1371/journal.pgen.1010556 (PMC9942974; doi:10.1371/journal.pgen.1010556)
Supplement: S8 Table — The 6 donors examined for intra-individual analysis are annotated. (XLSX) [file pgen.1010556.s009.xlsx]

## Sheet: LCLs
Tissue Sample	XIST_TMM	DS	Donors used for intra-individual analysis	Allelic Read Depth
LCL_1	1.17541	0.4	Donor 1	9483
LCL_2	0.787062	0.306		13610
LCL_3	-0.247081	0.412		7328
LCL_4	-0.547353	0.467		3813
LCL_5	-0.108035	0.312		5978
LCL_6	0.437942	0.414		6344
LCL_7	0.261008	0.387		10686
LCL_8	0.28094	0.385		2743
LCL_9	-0.488686	0.404		17485
LCL_10	0.629888	0.357		6448
LCL_11	0.584116	0.391		5639
LCL_12	0.0581768	0.309		3422
LCL_13	-0.243825	0.33		3264
LCL_14	0.600833	0.348		3626
LCL_15	-0.0671444	0.315		3990
LCL_16	0.50701	0.391		17039
LCL_17	-0.321532	0.487		7334
LCL_18	1.94746	0.482		8259
LCL_19	1.52944	0.482		7317
LCL_20	1.01496	0.37		2631
LCL_21	-0.39966	0.375		6068
LCL_22	0.0882813	0.35		3664
LCL_23	1.1138	0.314		8795
LCL_24	0.107817	0.429		10171
LCL_25	0.545716	0.31		14241
LCL_26	0.690676	0.4		3999
LCL_27	-0.451771	0.366		3322
LCL_28	-0.820491	0.367		10022
LCL_29	0.154361	0.328		3483
LCL_30	0.15886	0.485	Donor 2	7841
LCL_31	-0.0486702	0.344		4190
LCL_32	0.237131	0.347		4813
LCL_33	-0.330098	0.421		7610
LCL_34	-2.37139	0.385		10628
LCL_35	-0.312116	0.307		9697
LCL_36	0.690941	0.385		3523
LCL_37	0.125184	0.415		5280
LCL_38	-0.655215	0.307		15862
LCL_39	1.17783	0.436		6478
LCL_40	-0.436869	0.483		2752
LCL_41	0.0121148	0.42		17652
LCL_42	-0.116282	0.31		10661
LCL_43	-0.81179	0.35		12578
LCL_44	0.612824	0.35		8297
LCL_45	-0.0490256	0.354		7523
LCL_46	1.66753	0.337		11501
LCL_47	0.13211	0.47		13237
LCL_48	-0.0524024	0.483		17948
LCL_49	-0.398971	0.306		4327
LCL_50	1.28648	0.484		18314
LCL_51	0.655058	0.411		4008
LCL_52	1.62246	0.364		3109
LCL_53	-1.55566	0.36		7931
LCL_54	0.249101	0.42		7142
LCL_55	0.0976159	0.311		11715
LCL_56	-0.308581	0.483		7580
LCL_57	1.39974	0.309		3549
LCL_58	-0.431624	0.317		6317
LCL_59	-0.711532	0.336		6838
LCL_60	-0.657874	0.397		4508
LCL_61	-0.495669	0.448		4196
LCL_62	0.137713	0.381		4366
LCL_63	0.630879	0.449		7937
LCL_64	-0.115269	0.325		4502
LCL_65	-0.0390611	0.462		3030
LCL_66	-0.878749	0.443		3244
LCL_67	-0.662597	0.335		4033
LCL_68	-1.06861	0.324		18772
LCL_69	0.861204	0.419		13931
LCL_70	0.232169	0.475		2709
LCL_71	0.954635	0.386		16287
LCL_72	1.44354	0.312		10897
LCL_73	-0.198401	0.435		2904
LCL_74	0.110973	0.431		5594
LCL_75	-0.206612	0.331		5118
LCL_76	-0.122275	0.339		2847
LCL_77	-0.422849	0.343		5899
LCL_78	-0.640058	0.327		3253
LCL_79	-0.481006	0.305		7146
LCL_80	1.07487	0.396		11077
LCL_81	-0.37997	0.427		7561
LCL_82	-0.00648948	0.313		7117
LCL_83	0.163004	0.36		3349
LCL_84	0.721176	0.422		6193
LCL_85	0.528243	0.404		7315
LCL_86	0.130855	0.304		8921
LCL_87	-0.956322	0.49		16523
LCL_88	0.116215	0.355		5464
LCL_89	-0.256349	0.432		17193
LCL_90	0.842687	0.373		4810
LCL_91	2.0292	0.327		3894
LCL_92	-0.456009	0.488	Donor 3	6174
LCL_93	-0.399905	0.437		6800
LCL_94	0.410875	0.361		15624
LCL_95	0.693692	0.343		4517
LCL_96	0.133881	0.455		13423
LCL_97	0.0888634	0.373		5361
LCL_98	-0.213253	0.302		4781
LCL_99	2.0226	0.399		3552
LCL_100	1.08659	0.312		6572
LCL_101	-0.831949	0.409		5088
LCL_102	0.436653	0.355		4943
LCL_103	0.983646	0.333		10461
LCL_104	0.759207	0.487		5997
LCL_105	-0.0703944	0.381		5732
LCL_106	0.16206	0.394		4025
LCL_107	0.810874	0.414		15447
LCL_108	-0.612	0.447		10664
LCL_109	0.520499	0.365		14201
LCL_110	-0.328189	0.367		4790
LCL_111	-1.53391	0.415		5271
LCL_112	-0.242483	0.386		4578
LCL_113	-0.608493	0.34		12112
LCL_114	0.1697	0.437		16715
LCL_115	-0.0759136	0.387		5699
LCL_116	1.48458	0.335		4573
LCL_117	0.646853	0.378		6586
LCL_118	-0.121199	0.322		10885
LCL_119	-0.763065	0.321		10348
LCL_120	0.347711	0.31		10343
LCL_121	0.793938	0.341		9701
LCL_122	-0.398329	0.344	Donor 4	7584
LCL_123	0.712003	0.415		7865
LCL_124	0.221992	0.323		7877
LCL_125	0.276854	0.412		16859
LCL_126	-0.0148711	0.46		4628
LCL_127	0.124904	0.405		4689
LCL_128	-0.0455315	0.374		8670
LCL_129	0.292723	0.376		7830
LCL_130	0.988321	0.344		4319
LCL_131	0.871259	0.32		2996
LCL_132	-0.145423	0.474	Donor 5	4895
LCL_133	0.476367	0.439		3174
LCL_134	-0.572003	0.347		2746
LCL_135	-0.153479	0.492		4820
LCL_136	0.218739	0.32		9098
LCL_137	-0.135493	0.33		8398
LCL_138	-1.47537	0.31		2810
LCL_139	0.603819	0.462		7536
LCL_140	-0.171642	0.322		2677
LCL_141	0.934269	0.385		3675
LCL_142	1.16154	0.478		17010
LCL_143	0.982396	0.412		4312
LCL_144	-0.630645	0.357		5378
LCL_145	-0.00886036	0.331		3222
LCL_146	-0.899479	0.363		7011
LCL_147	0.0553637	0.456		3612
LCL_148	-1.56328	0.49		3389
LCL_149	-0.45519	0.467		2728
LCL_150	-0.538656	0.359		8564
LCL_151	-0.648463	0.303		5437
LCL_152	-0.838741	0.344	Donor 6	6188
LCL_153	-0.815316	0.337		9876
LCL_154	0.677449	0.423		12092
LCL_155	0.323229	0.307		17630
LCL_156	0.0958411	0.35		3447
LCL_157	-0.738716	0.467		3560
LCL_158	0.608218	0.443		3911
LCL_159	0.250241	0.451		4744
LCL_160	-0.926549	0.405		8175
LCL_161	-0.0256563	0.307		11026
LCL_162	0.638615	0.329		6829
LCL_163	0.0128976	0.307		10369
LCL_164	-0.657056	0.356		10370
LCL_165	0.389781	0.403		8641
LCL_166	NA	0.489		9850

## Sheet: Adipose
Tissue Sample	XIST_TMM	DS	Donors used for intra-individual analysis	Allelic Read Depth
Adipose_1	-0.548184	0.403	Donor 1	8766
Adipose_2	-0.406058	0.392		5365
Adipose_3	0.272001	0.476		5821
Adipose_4	-1.26612	0.3		7789
Adipose_5	-0.813944	0.389		7650
Adipose_6	0.25344	0.333		5625
Adipose_7	-0.821111	0.326		5754
Adipose_8	-1.21054	0.333		7902
Adipose_9	-0.313617	0.4		5295
Adipose_10	0.392982	0.389		7353
Adipose_11	-0.0680659	0.337		7600
Adipose_12	-0.260343	0.318		6308
Adipose_13	-0.692503	0.433	Donor 2	6695
Adipose_14	0.412938	0.35		5191
Adipose_15	1.13352	0.407		4681
Adipose_16	0.528496	0.424		5761
Adipose_17	0.202926	0.333		4536
Adipose_18	1.1037	0.331		4487
Adipose_19	1.00752	0.36		5798
Adipose_20	-0.543701	0.375		5435
Adipose_21	-0.334001	0.324		9021
Adipose_22	0.339481	0.317		5078
Adipose_23	-0.240993	0.323		5634
Adipose_24	-0.940883	0.333		5198
Adipose_25	0.256053	0.333		11250
Adipose_26	0.344571	0.34		6903
Adipose_27	-1.0136	0.3		8438
Adipose_28	1.87366	0.404		4711
Adipose_29	0.214618	0.385		4723
Adipose_30	-0.653089	0.3		2615
Adipose_31	-0.468368	0.476	Donor 3	7855
Adipose_32	-0.369806	0.309		4303
Adipose_33	-0.575345	0.375		6611
Adipose_34	0.126994	0.417		2941
Adipose_35	-0.919072	0.333		7940
Adipose_36	-0.15406	0.328	Donor 4	8929
Adipose_37	-0.926361	0.372		8898
Adipose_38	-0.805705	0.315		8983
Adipose_39	0.475001	0.406		6020
Adipose_40	-1.28412	0.352		5977
Adipose_41	-0.137442	0.446		4853
Adipose_42	-0.543698	0.312		3336
Adipose_43	1.41418	0.338		11397
Adipose_44	-0.0149751	0.3		5343
Adipose_45	1.62668	0.35		4957
Adipose_46	0.792904	0.376	Donor 5	7557
Adipose_47	0.211037	0.37		7540
Adipose_48	-1.55594	0.461		4384
Adipose_49	-0.557622	0.378		7317
Adipose_50	1.47474	0.422		4840
Adipose_51	0.597633	0.32		6900
Adipose_52	-0.618164	0.333		3899
Adipose_53	-0.815633	0.327	Donor 6	6369
Adipose_54	-1.05467	0.333		6381
Adipose_55	-0.0825978	0.409		4687
Adipose_56	-0.163108	0.435		7639
Adipose_57	-0.102419	0.346		3606

## Sheet: Skin
Tissue Sample	XIST_TMM	DS	Donors used for intra-individual analysis	Allelic Read Depth
Skin_1	-0.0806778	0.457	Donor 1	4978
Skin_2	0.820863	0.323		10432
Skin_3	0.651454	0.318		4237
Skin_4	-0.509627	0.309		7687
Skin_5	0.748193	0.367		3112
Skin_6	-0.369428	0.312		3994
Skin_7	-0.722997	0.429		7460
Skin_8	-0.0514964	0.324		3339
Skin_9	-0.219584	0.389		2335
Skin_10	0.213399	0.368		7238
Skin_11	-0.420065	0.429	Donor 2	5416
Skin_12	-0.109895	0.389		10394
Skin_13	0.476733	0.441		4397
Skin_14	0.751465	0.306		4863
Skin_15	0.899522	0.309		6600
Skin_16	0.228117	0.326		3425
Skin_17	0.118695	0.417		8374
Skin_18	0.209653	0.318		4100
Skin_19	0.298091	0.357		3883
Skin_20	-0.193055	0.304		7436
Skin_21	-0.084724	0.318		3047
Skin_22	-0.235794	0.44		5527
Skin_23	-0.768165	0.346		3907
Skin_24	-0.353548	0.318		8709
Skin_25	0.762801	0.382		6662
Skin_26	0.912182	0.389		3981
Skin_27	0.453084	0.35		2303
Skin_28	0.459231	0.382		11343
Skin_29	0.950063	0.397		4609
Skin_30	-0.42696	0.31		5622
Skin_31	0.544159	0.364		4328
Skin_32	0.645082	0.409		7758
Skin_33	-0.154327	0.333		5535
Skin_34	-0.450776	0.318		6542
Skin_35	-0.0170676	0.346		2540
Skin_36	-0.54091	0.431		3652
Skin_37	0.105085	0.406	Donor 3	5175
Skin_38	-0.263204	0.343		6466
Skin_39	-0.729217	0.4		6996
Skin_40	0.401988	0.412		4119
Skin_41	-1.18951	0.342		2919
Skin_42	0.503975	0.375		6489
Skin_43	-0.375109	0.417	Donor 4	5423
Skin_44	0.394565	0.423		2721
Skin_45	0.340081	0.3		2681
Skin_46	0.0381679	0.307		8028
Skin_47	0.0994474	0.367		4936
Skin_48	0.0201951	0.318	Donor 5	6404
Skin_49	0.447815	0.477		7583
Skin_50	-0.160156	0.317		5614
Skin_51	0.278571	0.3		7164
Skin_52	0.0573795	0.402		2612
Skin_53	-0.504571	0.348		2249
Skin_54	0.680177	0.444		3231
Skin_55	-1.16275	0.389		2943
Skin_56	-0.91097	0.3		12137
Skin_57	0.184197	0.429		4843
Skin_58	-0.796423	0.423		5714
Skin_59	0.143872	0.417		4867
Skin_60	0.176817	0.449	Donor 6	6335
Skin_61	0.134059	0.351		3538
Skin_62	0.26206	0.324		7426
Skin_63	-0.280608	0.318		3540
Skin_64	-0.713002	0.304		5444
